# Supplementary material for: Hospitality education evolution observed in online learning dataset
Source: Data Brief. 2022 Aug 8;44:108525. doi: 10.1016/j.dib.2022.108525 (PMC9364712; doi:10.1016/j.dib.2022.108525)
Supplement: Supplementary file 1 [file mmc1.zip]

Archive with 2 entries (2 files):
- DIB 108525_supplementary files/DIB 108525_Dataset_RTOCs.xlsx
- DIB 108525_supplementary files/DIB 108525_Releated article_JHLSTE.pdf
