# Supplementary material for: Hospitality education evolution observed in online learning dataset
Source: Data Brief. 2022 Aug 8;44:108525. doi: 10.1016/j.dib.2022.108525 (PMC9364712; doi:10.1016/j.dib.2022.108525)
Supplement: Supplementary file 1 [file mmc1.zip › DIB 108525_supplementary files/DIB 108525_Dataset_RTOCs.xlsx]

## Sheet: Questionnaire
The questionnaire of online learning amid the COVID-19 pandemic
Frame	Question	类型
Q1	Q1.Channel function of social media (1 means strongly disagree, 2 means disagree, 3 means neutral, 4 means agree, 5 means strongly agree)	Matrix
	1.Social media provides information channels for knowledge transfer
	2. Social media provides information channels to answer questions.
	3. Social media provides information channels for learning activities, such as exercises, etc.
	4. Social media provides information channels for interactions between teachers and students
	5. Social media provides information channels for group discussions
	6. Social media provides informational channels for sharing educaion information
Q2	Q2.Educational information provided by social media (1 strongly disagree, 2 disagree, 3 neutral, 4 agree, 5 strongly agree)	Matrix
	1. Social media provides diverse and rich educational information.
	2. Social media provides necessary educational information.
	3. Social media provides educational information that promotes learning.
	4. Social media provides real-time educational information.
	5. Social media provides trustworthy educational information.
Q3	Q3 Learning assessment functionality of social media (1 means strongly disagree, 2 means disagree, 3 means neutral, 4 means agree, 5 means strongly agree)	Matrix
	1. Social media provides channels for submitting assignments/reports.
	2. Social media provides channels for oral presentation.
	3. Social media provides platforms for tests and exams.
	4. Social media provides functionality for auto marking.
Q4	Q4. Course information sources (1 strongly disagree, 2 disagree, 3 neutral, 4 agree, 5 strongly agree)	Matrix
	1. Course information includes rich online links.
	2. Course information includes rich content.
	3. Course information is easy to reach.
	4. Course information is easy to retrieve/search.
	5. Course information transmit smoothly.
Q5	Q5.Course content (1 means strongly disagree, 2 means disagree, 3 means neutral, 4 means agree, 5 means strongly agree)	Matrix
	1. Course content is understandable.
	2. Course content is valuable.
	3. Course content is truthworthy.
	4. Course content has good quality.
	5. Course content is objective.
	6. Course content is secure.
Q6	Overall, what level do you think about your learning output from online teaching/learning?	Multiple choose
	1. Level 1: I can memorize the learning content (I can recall the course information retrospectively).
	2. Level 2: I can comprehend the learning content (interpretation, explanation, summarization, classification, inference, and comparison).
	3. Level 3: I can apply the learning content and solve problems (I can use course information to perform homework, implement plans, and solve problems).
	4. Level 4: I can analyze the causal relationships of learning componets (I can identify the composition of curriculum content, organize the associations of content composition, and knowledge systems).
	5. Level 5: I can evaluate the value, judge the pros and cons, and make decisions from learning content (I can checke and comment the course content according to systemetic rules and standards).
	6. Level 6: I have the ability to reorganize learning content and innovate knowledge (I can develope strategies, innovate knowledge, and invent things based on learning).
Q7	Q7.Q7. Regarding the learning outcomes of the previous question, please evaluate each index individually (1 means strongly disagree, 2 means disagree, 3 means neutral, 4 means Agree, 5 form strongly agree)	Matrix
	1.Level 1: I can memorize the learning content.
	2.Level 2: I can comprehend the learning content.
	3.Level 3: I can apply the learning content and solve problems.
	4. Level 4: I can analyze the causal relationships of learning content.
	5. Level 5: I can evaluate the value, judge the pros and cons, and make decisions of learning content.
	6.Level 6: I have the ability to reorganize learning content and innovate knowledge.
Q8	Q8.Your personal technical ability on social media (1 strongly disagree, 2 disagree, 3 neutral, 4 agree, 5 strongly agree)	Matrix
	1. I have been used to using social media for teaching/learning.
	2. My adaptability to apply social media in teaching/learning is well.
	3. I have the ability to apply social media to teach/learn.
	4. I can benefit from social media community in teaching/learning.
	5.I can build up my knowledge system through social media.
Q9	Q9. Information governancet (1 means strongly disagree, 2 means disagree, 3 means neutral, 4 means agree, 5 means strongly agree)	Matrix
	1. Information governance can improve information integration.
	2. Information governance can implement the organizational vision, plans, and structures.
	3. Information control can cooperate with the information department and functionality.
	4. Information governance reduces organizational heterogeneity.
	5. Information governance is a key mechanism for organizational security
Q10	Q10. Teaching guides of information governance (1 means strongly disagree, 2 means disagree, 3 means neutral, 4 means agree, 5 means strongly agree)	Matrix
	1. Information governance is better to opreate from top to bottom levels.
	2. Information governance provides a blueprint for teaching/learning.
	3. Educators' knowledge and experience could form a mechanism of information governance.
	4. Information governance could promote teaching from learning.
	5. Information governance can ensure teaching/learning quality.
Q11	Your status	Multiple choose
	1. Teacher
	2. Student
Q12	Your gender	Multiple choose
	1. Male
	2. Female
Q13	Your age	Multiple choose
	1. Below 20 years old
	2. 21-30 years old
	3. 31-40 years old
	4. 41-50 years old
	5. 51-60 years old
	6. above 61 years old
Q14	Teaching/Learning area	Multiple choose
	1. Chinese Mainland
	2. Hong Kong
	3. Macau
	4. Taiwan
	5. Others
Q15	Living area	Multiple choose
	1. Chinese Mainland
	2. Hong Kong
	3. Macau
	4. Taiwan
	5. Others
Q16	Educational level	Multiple choose
	1. High school
	2. Undergraduate
	3. Master
	4.Ph.D.

## Sheet: Data
Q1_1	Q1_2	Q1_3	Q1_4	Q1_5	Q1_6	Q2_1	Q2_2	Q2_3	Q2_4	Q2_5	Q3_1	Q3_2	Q3_3	Q3_4	Q4_1	Q4_2	Q4_3	Q4_4	Q4_5	Q5_1	Q5_2	Q5_3	Q5_4	Q5_5	Q5_6	Q6	Q7_1	Q7_2	Q7_3	Q7_4	Q7_5	Q7_6	Q8_1	Q8_2	Q8_3	Q8_4	Q8_5	Q9_1	Q9_2	Q9_3	Q9_4	Q9_5	Q10_1	Q10_2	Q10_3	Q10_4	Q10_5	Q11	Q12
4	4	4	4	3	5	5	4	4	4	4	5	4	3	3	4	4	4	3	3	4	5	4	4	5	4	4	5	5	4	4	3	3	4	4	4	3	3	5	4	4	4	4	5	4	5	3	4	1	1
4	4	4	5	3	3	4	5	4	4	4	5	4	3	2	4	4	4	3	4	4	4	3	4	5	3	4	5	5	5	4	3	2	5	5	5	3	3	4	3	3	5	5	3	3	4	3	5	1	1
4	4	5	4	4	4	5	4	3	4	4	5	4	4	3	4	4	4	4	5	4	4	4	5	4	4	4	4	4	3	4	3	3	4	3	4	4	4	4	3	4	4	4	4	4	4	3	3	1	1
5	4	5	4	4	4	3	4	3	3	4	5	5	5	4	4	4	5	4	4	4	4	4	4	4	4	4	5	5	4	4	3	3	4	5	5	5	4	4	4	4	4	4	4	4	4	4	3	2	2
3	3	3	3	3	3	3	3	3	3	3	3	3	3	3	3	3	3	3	3	3	3	3	3	3	3	3	3	3	3	3	3	3	4	4	4	4	4	4	4	4	4	4	4	4	4	4	4	2	1
5	5	5	5	5	5	5	5	5	5	5	5	5	5	5	5	5	5	5	5	5	5	5	5	5	5	5	5	5	5	4	4	4	5	5	5	5	5	5	5	5	5	5	5	5	5	5	5	2	2
4	3	4	4	3	4	4	4	4	3	4	4	4	4	4	4	4	4	4	3	3	4	4	4	4	4	5	5	5	5	4	4	4	4	4	4	4	5	4	3	4	4	3	4	4	4	4	3	2	2
4	4	5	4	4	4	5	3	4	5	3	5	5	5	4	4	3	4	5	5	4	4	5	4	3	4	4	4	3	4	4	5	3	4	4	5	5	4	4	5	3	5	5	4	4	5	5	5	2	1
5	5	5	5	4	5	5	5	5	5	5	5	4	4	4	5	5	5	5	5	4	5	4	4	5	5	5	4	4	4	4	4	3	2	5	5	5	5	5	5	5	5	5	5	5	5	5	5	2	1
4	4	4	4	3	3	3	3	2	3	3	4	4	4	4	4	4	3	3	3	3	3	4	4	4	4	3	3	3	3	3	3	3	2	2	2	2	2	2	3	3	2	2	3	3	3	2	2	2	2
4	4	4	4	4	4	4	4	4	4	4	4	4	4	4	4	4	4	4	4	4	4	4	4	4	4	4	5	5	5	4	3	2	4	4	4	4	4	4	4	4	4	4	4	4	4	4	4	2	1
4	4	4	4	4	4	4	4	4	4	4	4	4	4	4	4	4	4	4	4	4	4	4	4	4	4	3	4	4	4	4	4	3	4	4	4	4	4	4	4	4	4	4	3	3	3	3	3	2	2
4	4	4	4	4	4	4	4	4	4	4	4	4	4	4	4	4	4	4	4	4	4	4	4	4	4	3	4	4	4	3	3	3	3	4	3	3	3	3	3	3	3	3	3	3	3	3	3	2	2
3	3	4	4	4	4	4	4	4	4	4	4	3	4	4	4	3	4	3	4	4	4	4	4	4	4	3	4	4	4	4	4	4	3	4	4	4	4	4	4	4	4	4	4	4	4	4	4	2	2
4	4	4	4	3	4	4	4	4	4	4	3	4	3	4	4	4	4	4	4	4	4	3	4	4	4	2	5	4	3	3	3	2	4	4	4	3	3	4	4	4	4	4	4	4	4	4	4	2	2
4	3	4	3	4	4	3	4	3	4	4	3	4	3	4	4	3	3	4	4	4	4	3	4	4	4	4	4	4	3	4	3	4	3	4	4	3	4	4	3	3	4	4	4	4	3	4	3	2	1
5	5	5	5	5	5	5	5	5	5	5	5	5	5	5	5	5	5	5	5	5	5	5	5	5	5	3	5	5	5	5	5	5	4	4	4	4	4	5	5	5	5	5	5	5	5	5	5	2	2
5	5	5	5	5	5	5	5	5	5	5	5	5	5	5	5	5	5	5	5	5	5	5	5	5	5	3	5	4	4	3	3	3	4	4	4	4	4	4	4	4	4	4	4	4	4	4	4	2	1
4	4	4	4	3	4	4	4	3	5	2	4	2	3	2	3	4	4	4	4	4	4	4	4	4	4	5	5	5	5	5	4	3	4	4	4	4	4	4	3	3	3	4	4	4	4	4	4	2	2
4	4	5	5	5	5	5	5	5	5	4	5	5	5	4	5	5	5	5	4	4	5	4	5	5	5	5	5	5	5	5	5	5	5	5	5	5	5	5	5	5	5	5	5	5	5	5	5	2	2
4	4	4	4	4	4	4	4	4	4	4	4	4	4	4	4	4	4	4	4	4	4	4	4	4	4	5	4	4	4	4	4	4	4	4	4	4	4	4	4	4	4	4	4	4	4	4	4	2	2
3	3	3	3	3	3	3	3	3	3	3	3	3	3	3	3	3	3	3	3	3	3	3	3	3	3	4	3	3	3	3	3	3	3	3	3	3	3	3	3	3	3	3	3	3	3	3	3	2	2
4	4	4	4	4	4	4	4	4	4	4	4	4	4	4	4	4	4	4	3	4	4	4	4	4	4	2	3	4	2	2	2	3	3	2	4	4	3	4	4	4	4	4	3	4	4	4	4	2	1
4	4	4	4	4	4	2	3	3	3	2	4	4	4	4	4	3	3	3	2	3	3	3	3	3	4	3	4	3	3	2	3	2	2	3	3	2	2	2	2	2	2	2	2	2	2	1	1	2	1
5	5	5	5	5	5	5	4	4	5	5	5	5	4	5	5	5	5	5	5	5	5	5	5	5	5	5	5	5	5	5	5	5	5	5	5	5	5	5	5	5	5	4	4	4	5	5	5	2	2
4	3	4	4	4	3	3	4	4	3	5	5	4	4	4	4	4	3	4	4	4	4	4	4	5	5	3	4	4	3	4	4	4	3	4	3	4	4	4	4	3	4	4	4	4	4	3	4	2	1
4	4	4	4	4	4	3	3	3	4	4	4	4	3	3	4	4	4	4	4	3	4	4	4	4	4	4	4	4	4	4	4	3	5	5	5	4	4	4	4	4	4	4	4	4	4	4	4	2	2
4	5	5	4	4	5	5	5	5	5	5	5	5	5	5	5	5	5	5	5	5	5	5	5	5	5	4	5	4	4	5	4	4	4	5	5	5	5	5	5	5	5	5	4	5	5	5	4	2	2
4	4	4	4	4	4	4	4	4	4	4	4	4	4	4	4	4	4	4	4	3	3	3	3	3	3	3	4	4	4	4	4	3	3	3	4	3	4	4	4	4	4	4	4	4	4	3	4	2	2
4	5	5	5	5	5	4	5	5	5	5	5	5	5	4	5	5	5	4	4	4	5	5	5	5	5	5	5	5	4	5	5	3	5	5	5	5	5	5	4	5	5	5	5	5	5	5	5	2	2
4	4	4	4	4	4	4	4	4	4	4	4	4	4	4	3	3	3	4	3	4	3	3	4	4	4	4	4	4	4	4	4	4	4	4	4	4	4	4	4	4	4	4	4	4	4	4	4	2	2
4	4	4	5	5	4	4	4	3	4	4	5	4	4	4	4	4	4	4	3	4	4	4	4	4	4	5	5	5	5	4	4	4	5	5	4	4	4	4	4	4	4	4	4	4	4	4	4	2	2
4	4	5	5	4	5	5	5	5	5	5	5	4	4	4	5	5	5	5	5	4	5	5	5	5	5	4	5	4	4	4	3	4	5	4	5	4	5	5	4	5	5	5	5	5	5	5	5	2	1
4	3	3	3	3	4	4	3	3	4	3	4	3	4	4	3	3	4	3	4	3	3	3	4	4	4	3	1	3	4	3	4	3	3	4	4	4	4	5	4	4	3	3	3	4	4	4	4	2	2
5	5	5	5	3	5	5	5	5	5	5	5	5	5	5	5	5	5	5	5	5	5	5	5	5	5	5	4	5	4	4	4	4	4	4	4	4	4	4	4	4	4	4	4	4	4	4	4	2	2
4	3	5	4	3	4	3	4	3	3	4	4	3	3	4	3	3	4	4	4	5	5	5	5	5	5	5	4	4	4	4	4	4	4	4	4	4	4	4	4	4	4	5	4	4	4	4	4	2	2
4	4	4	4	4	4	4	4	4	4	4	5	4	4	4	3	3	3	4	3	4	4	4	4	4	4	5	4	4	4	4	4	4	4	4	4	4	4	4	4	4	4	4	3	4	4	4	4	2	2
5	5	5	5	5	5	5	5	5	5	5	5	5	5	5	5	5	5	5	5	5	5	5	5	5	5	4	5	5	5	5	5	5	5	5	5	5	5	5	5	5	5	5	5	5	5	5	5	2	2
3	3	3	3	3	3	3	3	3	3	3	3	3	3	3	2	2	2	2	2	2	3	3	3	3	3	1	2	2	2	2	2	2	2	2	2	2	2	4	4	4	3	3	3	2	2	2	2	2	2
4	4	4	4	4	4	4	4	4	4	4	4	4	4	4	4	4	4	4	4	4	4	4	4	4	4	4	4	4	4	4	4	4	4	4	4	4	4	4	4	4	4	4	4	4	4	4	4	2	2
5	5	5	5	5	5	5	5	5	5	5	5	5	5	5	5	5	5	5	5	5	5	5	5	5	5	3	5	5	5	5	5	5	5	5	5	5	5	5	5	5	5	5	5	5	5	5	5	2	2
4	4	4	4	4	4	4	4	4	4	4	4	4	4	4	4	4	4	4	4	4	4	4	4	4	4	5	4	4	4	4	4	4	4	4	4	4	4	4	4	4	4	4	4	4	4	4	4	2	2
5	5	5	5	5	5	5	5	5	5	5	5	5	5	5	5	5	5	5	5	5	5	5	5	5	5	6	5	5	5	5	5	5	5	5	5	5	5	5	5	5	5	5	5	5	5	5	5	2	2
5	5	5	5	5	5	5	5	5	5	5	5	5	5	5	5	5	5	5	5	5	5	5	5	5	5	5	5	5	5	5	5	5	5	5	5	5	5	5	5	5	5	5	5	5	5	5	5	2	1
3	3	3	3	3	3	3	3	3	3	3	3	3	3	3	2	2	2	3	2	2	2	2	3	3	3	1	3	3	3	3	3	3	2	2	2	2	2	3	3	3	3	3	3	3	3	3	3	2	2
4	4	4	4	4	4	4	4	4	4	4	4	4	4	4	3	4	4	3	4	4	3	4	4	4	4	4	4	4	4	4	4	3	4	4	4	4	4	4	4	4	4	4	4	4	4	4	4	2	2
5	5	5	5	5	5	5	5	5	5	4	5	5	5	5	5	5	5	5	4	5	5	4	5	5	5	4	5	5	4	4	5	4	5	5	5	5	5	5	5	5	5	4	4	5	4	5	3	2	2
4	4	4	4	4	4	4	4	4	4	4	4	4	4	4	4	4	4	4	4	4	4	4	4	4	4	2	4	4	3	3	2	2	4	4	4	4	4	4	4	4	4	4	4	4	4	5	4	2	2
4	4	4	4	4	4	4	4	4	4	4	4	4	4	4	4	4	4	4	4	4	4	4	4	4	4	3	4	4	4	4	4	4	4	4	4	4	4	4	4	4	4	4	4	4	4	4	4	2	2
4	4	4	4	4	4	4	4	4	4	4	4	4	4	4	4	4	4	4	4	4	4	4	4	4	4	3	4	4	4	4	4	4	4	4	4	4	4	4	4	4	4	4	4	4	4	4	4	2	2
3	3	3	3	3	3	3	3	3	3	3	3	3	3	3	3	3	3	3	3	3	3	3	3	3	3	3	3	3	3	3	3	3	3	3	3	3	3	2	2	2	2	2	1	1	1	1	1	2	1
5	5	5	5	5	5	5	5	5	5	5	5	4	5	5	5	5	5	5	5	4	5	5	5	5	5	3	5	5	5	4	3	5	5	5	5	5	5	5	5	5	4	5	5	5	5	5	5	2	1
4	4	3	3	3	4	4	3	3	4	3	3	3	4	4	4	3	3	3	4	3	3	3	3	4	4	3	2	4	4	4	4	4	3	3	4	4	3	4	3	3	3	3	3	4	4	4	4	2	2
5	5	5	5	5	5	5	5	5	5	5	5	5	5	5	5	5	5	5	5	5	5	5	5	5	5	5	5	5	5	5	5	5	5	5	5	5	5	5	5	5	5	5	5	5	5	5	5	2	1
5	5	5	5	5	5	5	5	5	5	5	5	5	5	5	5	5	5	5	4	5	5	5	5	5	5	3	5	5	4	3	3	3	4	5	4	5	4	5	5	5	5	5	5	5	5	5	5	2	2
4	4	4	4	4	4	4	4	4	4	4	4	4	4	4	4	4	4	4	4	4	4	4	4	4	4	3	4	4	4	4	4	4	4	4	4	4	4	4	4	4	4	4	4	4	4	4	4	2	2
5	5	5	5	5	5	5	5	5	5	5	5	5	5	5	5	5	5	5	5	5	5	5	5	5	5	4	5	5	5	3	3	3	5	5	5	5	5	5	5	5	5	5	5	5	5	5	5	2	2
3	3	3	3	3	4	3	3	3	3	2	3	3	3	3	3	3	3	3	3	3	3	3	3	3	3	2	4	3	2	2	2	2	3	3	3	3	2	3	3	3	3	3	3	3	3	3	3	2	2
5	5	5	5	5	5	5	5	5	5	5	5	5	5	5	5	5	5	5	5	5	5	5	5	5	5	2	4	5	4	3	3	3	5	5	5	5	5	5	5	5	5	5	5	5	5	5	5	2	1
4	4	4	4	4	4	4	4	4	4	4	4	4	4	4	4	4	4	4	4	4	4	4	4	4	4	3	4	4	4	4	4	4	4	4	4	4	4	4	4	4	4	4	4	4	4	4	4	2	2
3	3	3	3	3	3	3	3	3	3	3	3	3	3	3	3	3	3	3	3	3	3	3	3	3	3	1	3	3	3	3	3	3	3	3	3	3	3	3	3	3	3	3	3	3	3	3	3	2	1
3	3	3	3	3	3	3	3	3	3	3	3	3	3	3	3	3	3	3	3	3	3	3	3	3	3	2	3	3	3	3	3	3	3	3	3	3	3	3	3	3	3	3	3	3	3	3	3	2	1
3	4	4	4	4	4	3	3	3	4	4	4	4	4	4	3	3	4	4	3	4	4	4	4	4	4	3	4	4	4	3	3	3	2	4	4	4	3	4	4	4	4	4	4	4	4	4	3	2	2
5	5	5	5	5	5	5	5	5	5	5	5	5	5	5	5	5	5	5	5	5	5	5	5	5	5	2	5	5	4	3	2	1	4	5	4	4	4	5	5	5	5	5	5	5	5	5	5	2	2
5	5	5	5	5	5	5	4	4	5	5	5	4	4	4	5	4	4	5	5	5	5	5	5	5	5	5	5	5	5	5	5	5	4	5	5	5	5	5	5	5	5	5	5	5	5	5	5	2	2
5	5	5	5	5	5	5	5	5	5	4	5	5	5	5	5	5	5	5	5	5	5	5	5	5	5	4	5	5	4	4	4	3	4	4	4	4	4	5	5	5	4	5	5	5	5	5	5	2	2
5	5	5	5	5	5	5	5	5	5	4	5	5	5	5	5	5	5	5	5	5	5	5	5	5	5	4	5	5	5	5	5	5	5	5	5	5	5	5	5	5	5	5	5	5	5	5	5	2	1
5	5	5	5	5	5	5	5	5	5	5	5	5	5	5	5	5	5	5	5	5	5	5	5	5	5	5	5	5	5	5	5	5	5	5	5	5	5	5	5	5	5	5	5	5	5	5	5	2	2
5	5	5	5	5	5	5	5	5	5	5	5	5	5	5	5	5	5	5	5	5	5	5	5	5	5	4	5	5	5	5	5	5	5	5	5	5	5	5	5	5	5	5	5	5	5	5	5	2	1
5	5	5	5	5	5	5	5	5	5	5	5	3	5	5	4	4	4	5	4	5	5	5	5	5	5	5	5	5	5	4	4	3	4	5	5	4	3	5	5	5	5	5	5	5	5	5	5	2	2
4	4	4	4	4	4	4	4	4	4	4	4	4	4	4	3	3	3	4	3	4	3	3	4	4	4	4	5	5	5	4	4	4	4	4	4	4	4	4	4	4	4	4	4	4	4	4	3	2	2
3	3	3	2	3	2	3	2	3	2	3	3	3	2	3	2	3	4	2	3	2	3	3	2	3	3	3	3	2	3	2	4	3	3	4	2	3	3	2	3	2	3	3	2	3	2	2	2	2	2
3	3	3	3	3	3	2	2	2	2	2	3	3	3	2	2	2	2	2	2	2	2	1	1	2	2	2	2	2	2	2	2	2	2	3	3	3	3	2	2	3	2	3	3	3	2	3	2	2	2
5	5	5	5	5	5	5	5	5	5	5	4	4	4	4	5	5	5	5	5	5	5	5	5	5	5	4	5	5	5	5	5	5	5	5	5	5	5	5	5	5	5	5	5	5	5	5	5	2	1
3	2	3	3	2	3	4	3	2	4	3	3	3	2	3	3	3	3	2	3	3	4	3	2	3	2	4	2	3	3	2	2	3	3	4	3	2	3	4	2	3	3	3	2	3	3	2	3	2	2
5	5	5	5	5	5	5	5	5	5	5	5	5	5	5	5	5	5	5	5	5	5	5	5	5	5	6	5	5	5	5	5	5	5	5	5	5	5	5	5	5	5	5	5	5	5	5	5	2	2
5	5	5	5	5	5	5	5	5	5	5	5	5	5	5	5	5	5	5	5	5	5	5	5	5	5	6	5	5	5	5	5	5	5	5	5	5	5	5	5	5	5	5	5	5	5	5	5	2	2
2	2	2	2	2	2	2	2	2	2	2	2	2	2	2	2	2	2	2	2	2	2	2	2	2	2	5	4	4	4	4	4	4	4	4	4	4	4	4	4	4	4	3	3	3	3	3	3	2	2
4	4	4	4	4	4	4	4	4	4	4	4	4	4	4	4	4	4	4	4	4	4	4	4	4	4	3	4	4	4	4	4	4	4	4	4	4	4	4	4	4	4	4	4	4	4	4	4	2	2
3	4	4	4	4	3	2	3	3	3	3	4	3	2	4	3	3	3	3	4	4	3	3	3	3	3	3	5	5	4	3	3	3	4	4	4	4	3	4	3	4	4	4	4	3	3	4	3	2	2
2	4	3	5	5	5	2	1	1	5	3	5	5	5	5	5	5	5	5	5	5	5	5	5	5	5	6	5	5	3	3	2	3	3	3	3	3	3	3	3	3	3	3	3	3	3	3	3	2	1
4	4	4	4	4	4	4	4	4	4	4	4	4	4	4	4	4	4	4	4	4	4	4	4	4	4	2	4	4	3	4	3	3	2	2	4	4	4	4	4	4	4	4	3	4	4	4	3	2	2
4	4	4	4	4	4	4	4	4	4	4	4	4	4	4	3	4	4	3	3	3	4	4	4	4	4	4	4	4	4	4	4	4	4	4	4	4	4	4	4	4	4	4	4	4	4	4	4	2	2
2	2	3	3	3	3	2	2	2	3	2	4	4	4	3	2	2	2	2	3	3	2	3	3	3	3	1	3	3	3	3	3	3	3	2	3	3	3	3	3	3	3	3	3	3	3	3	3	2	1
4	4	4	4	4	4	4	4	4	4	4	3	3	3	3	3	3	3	3	3	3	3	3	3	3	3	4	3	3	3	3	3	3	3	3	4	3	3	5	5	5	5	5	4	4	4	4	4	2	1
4	4	5	5	5	5	5	5	5	5	5	5	5	5	5	5	5	5	5	5	5	5	5	5	5	5	4	4	4	4	4	4	4	5	4	4	4	4	5	5	5	5	5	5	5	5	5	5	2	2
3	1	2	2	2	2	3	3	3	3	3	3	3	3	3	2	3	3	3	3	3	3	3	3	3	3	2	3	3	3	3	3	3	4	4	4	4	4	4	4	4	4	4	4	4	4	4	4	2	2
3	4	4	4	4	4	4	4	4	4	4	4	4	4	4	4	4	4	4	4	4	4	4	4	4	4	3	4	4	4	4	4	4	3	3	4	4	4	4	4	4	4	4	3	4	4	4	4	2	2
3	3	3	3	3	3	3	3	3	3	4	4	3	3	3	3	3	4	4	4	4	4	4	4	4	4	3	3	3	3	3	3	3	3	3	3	3	3	3	3	3	3	3	3	3	3	3	3	2	2
4	4	4	4	4	4	4	3	3	4	4	4	3	4	3	4	3	4	4	3	3	4	4	4	4	4	3	4	4	3	3	3	3	3	4	4	4	3	4	4	4	4	4	4	4	4	4	4	2	1
4	4	3	4	4	4	4	4	4	4	4	4	5	3	4	4	4	4	4	5	5	5	5	5	5	5	3	4	4	4	3	2	2	3	3	4	5	3	4	4	4	4	4	4	4	4	4	4	2	1
5	5	5	5	5	5	5	5	5	5	5	5	5	5	5	5	5	5	5	5	5	5	5	5	5	5	6	5	5	5	5	5	5	5	5	5	5	5	5	5	5	5	5	5	5	5	5	5	2	2
5	5	5	5	4	5	5	5	5	5	5	5	4	5	5	5	5	5	5	4	5	5	5	5	5	5	3	5	5	5	4	3	3	3	3	3	4	4	5	5	4	4	4	5	5	4	4	4	2	2
3	2	3	3	3	4	4	3	2	3	3	4	4	4	4	3	3	3	3	3	2	3	3	3	3	3	3	4	4	4	3	3	2	3	3	3	3	3	3	3	3	3	3	3	3	3	3	3	2	2
4	4	4	4	4	4	4	4	4	4	4	4	4	4	4	3	3	3	2	2	2	3	3	3	3	3	2	4	4	4	4	4	4	3	2	2	3	3	3	3	3	3	3	3	3	3	3	3	2	2
5	5	5	5	5	5	5	5	5	5	5	5	5	5	5	5	5	5	5	5	5	5	5	5	5	5	3	3	3	3	3	3	3	3	3	3	3	3	3	3	3	3	3	3	3	3	3	3	2	2
4	4	4	4	4	4	4	4	3	4	3	5	3	5	5	3	4	4	4	3	3	4	4	4	4	4	4	4	4	4	4	3	3	4	3	4	3	4	4	4	4	4	5	4	4	4	4	4	2	2
4	4	4	4	4	4	4	4	4	4	4	4	4	4	4	4	4	4	4	4	4	4	4	4	4	5	1	4	4	4	4	4	4	4	4	4	4	4	4	4	4	4	4	4	4	4	4	4	2	2
5	3	4	5	5	5	5	4	4	4	5	5	5	5	4	4	4	5	4	4	5	5	5	5	5	5	3	4	4	3	3	4	3	3	3	4	3	3	4	4	5	5	5	5	4	5	5	4	2	2
5	5	5	5	5	5	5	5	5	5	5	5	5	5	5	5	5	5	5	5	5	5	5	5	5	5	5	5	5	5	5	5	4	4	4	4	4	4	4	4	4	5	4	5	5	5	5	5	2	1
5	5	5	5	5	5	5	5	5	5	5	5	5	5	5	5	5	5	5	5	5	5	5	5	5	5	4	5	5	5	5	5	5	5	5	5	5	5	5	5	5	5	5	5	5	5	5	5	2	2
4	4	3	3	4	5	4	4	4	4	4	4	4	4	3	4	4	3	4	3	3	4	4	4	4	4	3	4	4	4	3	2	1	4	4	4	3	4	4	4	4	3	4	4	3	4	4	3	2	1
3	3	3	3	3	3	3	3	3	3	3	3	3	3	3	3	3	3	3	3	3	3	3	3	3	3	3	3	3	3	3	3	3	3	3	3	3	3	3	3	3	3	3	3	3	3	3	3	2	2
4	4	4	4	4	4	4	4	4	4	4	4	3	3	3	4	4	4	4	4	4	4	4	4	4	4	3	4	4	4	3	3	3	3	4	4	3	3	4	4	4	4	4	4	4	4	4	4	2	2
4	4	4	4	4	4	4	4	4	4	4	4	4	4	4	4	4	4	4	4	4	4	4	4	4	4	4	4	4	4	4	4	4	4	4	4	4	4	4	4	4	4	4	4	4	4	4	4	2	1
3	3	4	3	2	3	3	4	2	4	3	4	4	3	4	3	3	4	4	3	2	2	3	3	3	4	1	3	4	2	3	2	3	2	3	3	3	2	3	2	3	2	2	2	3	3	3	4	2	2
4	4	4	4	4	4	4	4	4	4	4	4	4	4	4	4	4	4	4	4	4	4	4	4	4	4	4	4	4	4	4	4	4	4	4	4	4	4	4	4	4	4	4	4	4	4	4	4	2	2
3	3	3	3	3	3	3	3	3	3	3	3	3	3	3	3	3	3	3	3	3	3	3	3	3	3	3	3	3	3	3	3	3	3	3	3	3	3	3	3	3	3	3	3	3	3	3	3	2	2
5	4	4	4	3	4	4	4	4	5	5	5	5	4	5	5	5	5	5	4	5	5	5	5	5	5	5	5	5	5	5	5	4	5	5	5	5	4	5	5	5	5	5	5	5	5	5	5	2	2
3	3	3	3	3	3	3	3	3	3	3	3	3	3	3	3	3	3	3	3	3	3	3	3	3	3	3	3	3	3	3	3	3	3	3	3	3	3	3	3	3	3	3	3	3	3	3	3	2	2
5	5	5	5	5	5	5	5	5	5	5	5	5	5	5	5	5	5	5	5	5	5	5	5	5	5	3	5	5	5	5	5	5	5	5	5	5	5	5	5	5	5	5	5	5	5	5	5	2	1
4	4	4	4	4	4	4	4	4	4	4	4	4	4	4	4	4	4	4	4	4	4	4	4	4	4	5	4	4	4	4	4	4	4	4	4	4	4	4	4	4	4	4	4	4	4	4	4	2	2
4	4	4	4	4	4	3	3	3	3	3	4	4	4	4	4	3	3	3	4	3	3	3	4	4	4	4	4	4	4	4	4	4	4	4	4	4	4	4	3	4	3	3	4	4	3	3	4	2	2
4	4	4	4	4	4	4	4	4	4	4	4	4	4	4	4	4	4	4	4	4	4	4	4	4	4	4	4	4	4	4	4	4	4	4	4	4	4	4	4	4	4	4	4	4	4	4	4	2	2
4	4	3	5	4	4	4	4	4	4	4	4	3	4	5	4	4	4	4	3	4	4	4	4	4	4	3	4	4	4	3	3	3	4	4	4	4	4	4	4	4	4	4	4	4	4	4	4	2	1
5	5	5	5	5	5	5	5	5	5	5	5	5	5	5	5	5	5	5	5	5	5	5	5	5	5	4	5	5	5	5	5	5	5	5	5	5	5	5	5	5	5	5	5	5	5	5	5	2	1
4	4	4	4	4	4	4	4	4	4	4	4	4	4	4	4	4	4	4	4	4	4	4	4	4	4	2	4	4	3	4	3	3	4	4	4	4	4	4	4	4	4	4	4	4	4	4	4	2	2
5	5	5	5	5	5	5	5	5	5	5	5	5	5	5	3	3	3	3	3	3	3	3	3	3	3	2	3	3	3	3	3	3	3	3	3	3	3	5	5	5	5	5	5	5	5	5	5	2	2
4	4	4	4	4	4	4	4	4	4	4	4	4	4	4	4	4	4	4	4	3	4	4	4	4	4	2	4	4	4	4	4	4	4	4	4	4	4	4	4	4	4	4	4	4	4	4	4	2	2
5	5	5	5	5	5	5	5	5	5	5	5	5	5	5	5	5	5	5	5	5	5	5	5	5	5	5	5	5	5	5	5	5	5	5	5	5	5	5	5	5	5	5	5	5	5	5	5	2	1
4	5	4	5	2	4	3	3	3	4	3	3	3	3	4	3	3	4	3	4	4	3	4	4	3	4	4	4	3	4	3	4	3	4	4	4	4	4	3	4	4	4	3	4	3	4	3	4	2	2
5	5	5	5	5	5	5	5	5	5	5	5	5	5	5	5	5	5	5	5	5	5	5	5	5	5	6	5	5	5	5	5	5	5	5	5	5	5	5	5	5	5	5	5	5	5	5	5	2	2
4	4	4	4	4	4	4	4	4	4	4	4	4	4	4	4	4	4	4	4	4	4	4	4	4	4	4	5	5	4	4	4	4	4	4	4	4	4	4	4	4	4	4	4	4	4	4	4	2	1
4	4	4	5	5	4	4	4	4	4	4	4	4	4	4	4	4	4	4	3	4	4	4	4	4	4	2	4	4	3	3	3	2	4	4	4	4	4	4	4	4	4	4	4	4	4	4	4	2	2
1	1	1	1	1	1	1	1	1	1	1	1	1	1	1	1	1	1	1	1	1	1	1	1	1	1	1	1	1	1	1	1	1	1	1	1	1	1	1	1	1	1	1	1	1	1	1	1	2	1
2	2	2	2	2	2	2	2	2	2	2	2	2	2	2	2	2	2	2	2	2	2	2	2	2	2	1	1	1	1	1	1	1	1	1	1	1	1	2	2	2	2	2	2	2	2	2	2	2	1
4	4	4	4	4	4	4	4	4	4	4	4	4	4	4	4	4	4	4	4	4	4	4	4	4	4	4	4	4	4	4	4	4	4	4	4	4	4	4	4	4	4	4	4	4	4	4	4	2	2
4	4	4	4	4	4	4	4	4	4	4	4	4	4	4	4	4	4	4	4	4	4	4	4	4	4	4	4	4	4	4	4	4	4	4	4	4	4	4	4	4	4	4	4	4	4	4	4	2	1
5	5	5	5	5	5	3	3	3	3	3	4	4	4	4	4	4	4	4	4	4	4	4	4	4	4	2	4	4	4	4	4	4	4	4	4	4	4	4	4	4	4	4	4	4	4	4	4	2	2
5	5	5	5	5	5	5	5	5	5	5	5	5	5	5	5	5	5	5	5	5	5	5	5	5	5	4	5	5	5	5	5	5	5	5	5	5	5	5	5	5	5	5	5	5	5	5	5	2	1
2	2	3	2	3	3	2	3	2	3	2	2	3	2	2	3	2	3	2	2	3	2	2	3	3	2	3	2	2	3	2	2	3	3	2	3	2	2	3	2	2	3	2	2	3	2	2	3	2	2
5	5	5	5	5	5	5	5	5	5	5	5	5	5	5	5	5	5	5	5	5	5	5	5	5	5	4	5	5	5	5	5	5	5	5	5	5	5	5	5	5	5	5	5	5	5	5	5	2	2
5	5	5	5	5	5	5	5	5	5	5	5	3	5	3	5	5	5	5	2	4	4	5	5	5	5	6	5	5	5	5	5	5	5	5	5	5	5	5	5	5	5	5	5	5	5	5	5	2	1
5	5	5	5	4	4	3	4	2	5	4	5	5	4	4	5	4	5	5	3	4	4	5	4	5	5	4	4	4	3	4	3	3	5	5	5	3	4	5	5	4	5	4	3	4	5	4	4	2	1
4	2	4	2	2	4	2	2	2	2	2	4	4	4	2	4	2	2	4	2	4	3	3	3	3	3	2	2	2	2	4	4	2	4	3	3	2	3	2	2	2	2	2	3	3	3	2	2	2	1
5	4	3	4	2	5	5	4	3	5	4	5	4	4	3	4	4	5	5	3	3	4	4	4	3	4	3	4	4	4	3	3	2	4	3	3	3	2	4	3	3	3	5	2	3	4	4	4	2	2
4	4	5	5	5	5	5	5	5	5	5	5	5	5	5	5	5	5	5	4	5	5	5	5	5	5	5	5	5	5	5	4	4	4	4	4	4	4	4	4	4	4	4	5	5	5	5	5	2	2
4	4	4	4	3	4	4	4	3	4	3	4	4	4	2	3	3	4	3	3	3	3	3	4	4	4	3	4	4	4	4	3	3	3	4	4	3	3	4	3	4	4	4	4	4	4	4	3	2	2
4	2	3	5	4	5	5	4	3	4	2	5	5	5	2	4	1	3	3	2	4	4	3	3	4	5	3	5	5	4	3	3	2	4	5	5	3	3	4	3	4	2	5	4	4	4	3	2	2	2
2	2	5	3	1	3	1	3	2	4	2	4	2	2	3	2	2	3	3	2	2	3	2	3	3	3	3	3	3	2	2	2	2	3	2	3	2	3	3	4	3	2	3	3	2	3	2	3	2	1
5	5	5	5	5	5	5	5	5	5	5	5	5	5	5	5	5	5	5	5	5	5	5	5	5	5	4	5	5	5	5	5	5	5	5	5	5	5	5	5	5	5	5	5	5	5	5	5	2	2
4	2	5	5	5	5	4	2	1	4	5	5	5	5	1	3	1	3	4	5	2	4	3	4	3	4	2	5	5	3	3	4	4	1	4	4	3	2	4	3	4	2	1	3	3	4	2	2	2	1
4	3	5	2	2	4	4	4	2	4	4	2	3	4	4	4	3	4	4	4	2	4	4	3	3	4	2	4	4	3	4	3	4	3	4	2	3	3	4	4	3	3	4	3	4	4	3	3	2	1
4	4	5	4	4	5	5	4	5	5	5	4	4	4	5	4	4	5	5	4	5	4	5	4	5	4	3	4	4	4	5	4	4	4	5	4	5	4	4	5	4	5	4	4	5	4	4	5	2	1
5	5	5	5	5	5	4	4	4	4	4	4	4	4	4	4	5	5	4	5	5	5	5	5	5	5	5	4	4	5	5	5	5	5	5	5	5	5	5	5	5	5	5	5	5	5	5	5	2	2
5	5	5	5	5	5	5	5	5	5	5	5	5	5	5	5	5	5	5	5	5	5	5	5	5	5	4	5	5	5	5	5	5	5	5	5	5	5	5	5	5	5	5	5	5	5	5	5	2	2
4	4	4	4	4	4	4	4	4	4	4	4	4	4	4	4	4	4	4	4	4	4	4	4	4	4	6	4	4	4	4	4	4	4	4	4	4	4	3	3	3	3	3	3	3	4	3	3	1	2
5	4	5	5	5	5	5	5	5	5	4	5	4	3	2	4	4	5	5	5	3	4	4	4	4	3	4	5	5	4	3	3	3	4	4	4	4	3	4	5	4	4	4	4	4	5	4	4	1	2
4	3	3	4	3	4	1	3	3	4	3	4	3	3	3	3	3	3	4	2	3	3	3	3	3	3	3	4	4	3	3	3	3	2	2	3	3	2	2	2	2	2	2	4	4	3	3	3	2	1
3	3	3	3	3	3	3	3	3	3	3	3	3	3	3	3	3	3	3	3	3	3	3	3	3	3	3	3	3	3	3	3	3	3	3	3	3	3	3	3	3	3	3	3	3	3	3	3	2	2
3	3	3	3	3	3	3	3	3	3	3	3	3	3	3	3	3	3	3	3	3	3	3	3	3	3	3	3	3	3	3	3	3	3	3	3	3	3	3	3	3	3	3	3	3	3	3	3	2	2
5	3	4	3	5	5	4	4	3	4	2	5	5	5	5	4	4	5	3	5	4	4	5	4	5	5	3	5	4	4	3	4	2	2	2	3	3	4	4	4	4	4	5	4	5	5	4	5	2	2
3	3	3	3	3	3	3	3	3	3	3	3	3	3	3	3	3	3	3	3	3	3	3	3	3	3	3	3	3	3	3	3	3	3	3	3	3	3	3	3	3	3	3	3	3	3	3	3	2	2
5	5	5	5	5	5	5	5	5	5	5	5	5	5	5	5	5	5	5	5	5	5	5	5	5	5	4	5	5	5	4	3	2	5	5	5	5	5	5	5	5	5	5	5	5	5	5	5	2	2
4	3	3	4	4	4	4	4	2	4	2	5	5	2	2	3	4	4	4	3	3	4	4	4	4	4	4	5	5	5	5	3	3	4	4	4	4	4	4	4	4	4	3	4	4	3	3	3	2	1
3	3	4	3	4	3	3	3	4	3	4	3	3	4	3	4	3	3	4	4	3	3	4	3	3	4	3	3	2	3	4	3	2	3	3	3	2	3	3	2	3	3	3	2	3	2	3	3	2	2
3	3	4	3	2	2	3	2	2	2	3	3	3	2	3	3	2	3	2	2	2	3	2	3	3	3	3	3	3	2	2	3	3	3	3	3	2	2	3	2	3	2	3	2	2	3	3	3	2	2
3	3	3	3	3	3	3	3	3	3	3	3	3	3	3	3	3	3	3	3	3	3	3	3	3	3	3	3	3	3	3	3	3	3	3	3	3	3	3	3	3	3	3	3	3	3	3	3	2	1
4	3	4	3	3	4	3	3	4	4	4	4	3	4	3	3	4	4	4	3	3	2	3	3	3	3	3	3	4	2	4	3	3	3	2	3	2	2	3	4	3	3	3	3	2	3	3	2	2	2
4	3	4	4	4	4	4	4	4	4	4	4	2	4	4	4	4	4	4	4	4	4	4	4	4	4	4	4	4	4	4	3	2	4	4	4	4	4	4	4	4	4	4	4	4	4	4	4	2	2
5	5	5	5	5	5	4	4	3	4	5	5	4	5	5	5	4	4	4	3	3	5	5	5	5	5	3	3	3	3	3	4	3	3	2	3	4	4	5	5	5	5	5	5	5	5	4	3	2	2
4	4	4	4	4	4	4	4	4	4	3	4	4	4	4	3	3	4	4	4	3	3	3	4	3	3	4	4	4	4	4	3	3	4	4	4	4	4	4	4	4	4	4	4	4	4	4	4	2	2
4	4	5	5	5	5	5	5	5	5	5	5	5	4	4	4	5	4	4	4	5	4	4	5	4	5	4	4	3	4	3	4	3	4	4	4	4	4	4	4	4	4	4	4	4	4	4	4	2	2
4	4	3	4	3	4	3	4	4	4	3	4	3	3	3	4	4	4	3	3	3	4	4	3	4	4	3	5	4	4	3	3	2	4	4	4	4	4	4	4	4	4	4	4	4	4	4	4	2	1
5	5	5	5	5	5	5	5	5	5	5	5	5	5	5	5	5	5	5	5	5	5	5	5	5	5	5	5	5	5	5	5	5	5	5	5	5	5	5	5	5	5	5	5	5	5	5	5	2	1
5	5	5	5	5	5	5	5	5	5	5	5	5	5	5	5	5	5	5	5	5	5	5	5	5	5	6	5	5	5	5	5	5	5	5	5	5	5	5	5	5	5	5	5	5	5	5	5	2	1
3	3	5	5	5	5	4	5	4	4	4	5	4	3	3	4	4	4	3	2	4	4	4	4	4	3	6	5	5	4	4	4	4	4	4	4	4	3	4	3	4	3	3	5	5	4	4	4	1	2
4	4	4	4	4	4	4	4	4	4	4	4	4	4	4	4	4	4	4	4	4	4	4	4	4	4	5	4	4	4	4	4	4	4	4	4	4	4	4	4	4	4	4	4	4	4	4	4	2	2
4	4	4	4	4	4	4	4	4	4	4	4	4	4	4	4	4	4	4	4	4	4	4	4	4	4	3	2	2	4	2	2	2	3	3	4	3	3	4	4	4	4	4	3	3	3	3	2	2	1
4	4	4	4	4	4	4	4	4	4	4	4	4	4	4	4	4	4	4	4	4	4	4	4	4	4	2	4	4	4	4	4	4	4	4	4	4	4	4	4	4	4	4	4	4	4	4	4	2	1
4	4	5	5	3	5	5	5	3	5	3	5	4	4	3	4	4	5	5	4	4	5	5	4	4	4	4	4	4	4	4	3	3	4	4	5	4	4	4	4	4	3	5	5	4	4	4	3	1	2
4	4	4	3	5	5	4	2	2	4	4	4	1	4	1	3	3	3	3	3	2	2	4	3	3	3	2	4	4	4	3	3	3	2	3	3	4	2	4	4	4	3	3	3	3	4	3	3	2	1
3	2	4	3	4	5	3	2	3	3	3	4	3	4	4	3	2	3	4	3	3	3	3	3	5	5	3	3	3	3	3	2	2	3	3	3	2	2	3	3	4	4	4	4	4	4	3	3	2	2
4	4	4	4	4	4	5	4	3	4	3	5	5	5	5	4	4	5	5	4	4	4	4	4	4	4	4	5	5	5	5	4	4	3	4	4	4	4	4	4	4	4	4	4	4	4	4	4	2	2
5	5	5	5	5	5	5	5	5	4	3	3	4	3	4	4	4	3	4	2	3	4	4	3	3	4	2	4	4	2	3	2	2	5	5	5	5	5	4	3	3	3	3	4	2	3	4	4	2	1
4	4	4	3	4	4	4	4	3	3	4	4	4	4	4	4	3	3	3	3	3	2	3	3	3	3	3	2	3	3	3	3	3	4	4	4	4	4	4	3	4	5	4	3	4	5	4	4	2	1
3	3	3	3	3	3	3	3	3	3	3	3	3	3	3	3	3	3	3	3	3	3	3	3	3	3	4	3	3	3	3	3	3	3	3	3	3	3	3	3	3	3	3	3	3	3	3	3	2	2
5	5	4	5	5	4	4	3	4	4	3	4	3	1	2	4	4	4	4	4	4	4	4	4	3	3	4	5	5	5	4	3	3	3	4	4	4	4	4	4	4	4	5	5	4	3	4	3	2	2
4	4	4	4	4	4	4	4	4	4	4	4	4	4	4	4	4	4	4	4	4	4	4	4	4	4	3	4	4	4	3	4	4	4	4	4	4	4	4	4	4	4	4	3	4	4	3	4	2	2
4	4	4	4	3	4	4	4	4	4	3	3	3	3	3	3	3	3	4	3	3	3	3	3	3	3	3	4	4	3	2	2	2	2	3	3	3	3	3	3	3	3	3	4	3	3	3	3	2	2
5	5	5	5	5	5	5	5	5	5	5	5	5	5	5	5	5	5	5	5	5	5	5	5	5	5	5	5	5	5	5	5	5	5	5	5	5	5	5	5	5	5	5	5	5	5	5	5	2	2
5	5	4	5	3	5	5	5	5	5	4	5	5	5	4	5	5	5	4	5	5	5	5	5	5	5	6	5	5	5	5	5	5	4	5	5	5	5	5	5	5	5	5	5	5	5	5	5	2	1
5	5	5	3	5	5	5	3	3	5	2	5	5	3	3	5	2	3	3	3	3	3	3	3	3	3	5	3	3	1	4	4	3	3	4	4	4	3	3	3	3	3	3	1	3	5	4	2	2	1
4	4	4	4	4	4	4	4	4	4	4	4	4	4	4	4	4	4	4	4	4	4	4	4	4	4	2	4	4	4	4	4	4	3	4	4	4	4	4	4	4	4	4	4	4	4	4	4	2	2
3	3	1	3	3	4	4	4	4	4	4	4	4	4	4	4	4	4	4	4	4	4	4	4	4	4	3	3	3	3	3	3	3	3	3	3	3	3	3	3	3	3	3	3	3	3	3	3	2	2
3	3	3	3	3	3	3	3	3	3	3	3	3	3	3	3	3	3	3	3	3	3	3	3	3	3	3	3	3	3	3	3	3	3	3	3	3	3	3	3	3	3	3	3	3	3	3	3	2	1
3	3	3	3	3	3	3	3	3	3	3	3	3	3	3	3	3	3	3	3	3	3	3	3	3	3	3	3	3	3	3	3	3	3	3	3	3	3	3	3	3	3	3	3	3	3	3	3	2	1
5	5	5	5	5	5	5	5	5	5	5	5	5	5	5	5	5	5	5	5	5	5	5	5	5	5	4	5	5	5	5	4	4	5	5	5	5	5	5	5	5	5	5	5	5	5	5	5	2	2
4	4	3	4	3	3	3	4	3	4	3	4	4	3	3	3	2	2	4	2	2	4	4	4	3	4	3	4	3	4	3	3	3	2	3	3	2	2	3	4	4	3	2	4	3	3	3	2	2	2
4	4	4	4	4	4	4	4	4	4	4	4	4	4	4	4	4	4	4	4	4	4	4	4	4	4	4	4	4	4	4	4	4	4	4	4	4	4	4	4	4	4	4	4	4	4	4	4	2	2
4	4	4	4	4	4	4	4	4	4	4	4	4	4	4	4	4	4	4	4	4	4	4	4	4	4	4	4	4	4	4	4	4	4	4	4	4	4	4	4	4	4	4	4	4	4	4	4	2	2
3	3	4	4	4	4	4	4	4	4	4	4	4	4	4	3	3	4	3	3	3	3	3	3	3	4	3	3	4	3	3	4	3	3	2	3	3	3	3	3	4	3	3	3	3	3	3	3	2	2
4	4	4	4	4	4	4	4	4	4	4	4	4	4	4	4	4	4	4	4	4	4	4	4	4	4	3	4	4	4	3	3	3	3	4	3	3	3	4	4	4	4	4	4	4	3	4	3	2	2
5	5	5	5	5	5	5	5	5	5	5	5	5	5	5	5	5	5	5	5	5	5	5	5	5	5	5	5	5	5	5	5	3	5	5	5	5	5	5	5	5	5	5	5	5	5	5	5	2	1
4	4	4	4	4	4	4	4	4	4	4	4	4	4	4	4	4	4	4	4	4	4	4	4	4	4	4	4	4	4	4	4	4	4	4	4	4	4	4	4	4	4	4	4	4	4	4	4	2	2
4	4	3	2	2	3	3	3	2	4	2	4	2	2	2	3	2	3	2	2	3	2	2	2	2	2	2	4	3	2	1	1	1	2	2	1	1	1	3	3	2	2	2	3	2	2	2	2	2	2
3	3	3	3	3	3	3	3	3	3	3	3	3	3	3	3	3	3	3	3	2	2	2	2	2	2	2	2	2	2	2	2	2	2	2	2	2	2	2	2	2	2	2	2	2	2	2	2	2	1
5	5	5	3	3	5	5	5	4	5	4	5	5	5	5	4	4	5	5	5	4	4	5	5	5	5	4	3	4	4	4	4	3	5	5	5	5	4	4	4	4	2	4	4	4	3	5	4	2	2
4	4	4	5	5	5	4	3	3	4	3	3	2	3	4	3	3	4	4	2	3	3	3	3	2	2	2	4	4	3	3	3	3	4	3	3	2	2	3	3	4	4	4	4	3	4	3	2	2	1
5	5	5	5	5	5	5	5	5	5	5	5	5	5	5	5	5	5	5	5	5	5	5	5	5	5	3	3	3	3	3	3	3	4	4	4	4	4	3	3	3	3	3	3	3	3	3	3	1	2
4	3	4	4	4	4	4	4	3	3	3	4	3	3	3	4	4	4	4	4	3	3	3	3	3	3	2	4	3	3	3	3	3	3	4	4	3	3	4	4	3	3	4	4	3	3	3	3	1	1
5	5	5	4	4	5	4	4	4	4	4	4	4	3	3	4	4	4	4	3	4	4	4	4	4	4	5	4	4	4	4	3	4	4	4	4	4	3	4	3	4	4	4	4	3	4	3	3	1	2
4	4	4	4	4	4	3	3	3	3	3	5	5	5	5	5	5	5	5	5	4	4	4	4	4	4	3	3	3	3	3	3	3	3	3	3	3	3	3	3	3	3	3	3	3	3	3	3	2	2
5	5	5	5	5	5	4	5	5	4	4	4	4	4	4	4	4	4	4	4	5	5	5	5	5	5	4	5	5	5	5	4	4	4	4	4	4	4	5	4	4	4	5	4	4	5	5	4	2	1
4	4	4	4	4	4	4	4	4	4	4	4	4	4	4	3	3	3	3	3	4	4	4	4	4	4	5	3	4	4	3	4	3	3	3	3	4	3	3	3	3	3	3	3	3	3	3	3	2	2
5	4	5	3	5	4	4	2	5	4	5	3	2	4	3	3	3	5	4	5	5	4	5	5	5	3	1	5	3	4	5	5	4	5	5	3	4	4	4	5	3	5	5	2	4	3	4	4	2	2
5	5	5	5	5	5	5	5	5	5	5	5	5	3	4	5	5	5	5	5	5	5	5	5	5	5	6	5	5	5	5	5	5	5	5	5	5	5	5	5	5	5	5	4	4	5	5	5	2	2
4	5	4	4	4	4	4	4	4	4	3	4	3	4	4	4	4	4	3	4	4	4	4	4	4	4	4	4	4	4	4	4	4	3	4	4	4	3	3	3	3	3	3	3	3	4	3	3	2	1
5	5	5	5	5	5	5	5	5	5	5	5	5	5	5	5	5	5	5	4	5	5	5	5	5	5	6	5	5	5	5	5	5	5	5	5	5	5	5	5	5	5	5	5	5	5	5	5	2	2
5	4	4	4	4	4	5	4	4	4	4	5	4	4	4	4	4	4	4	4	4	5	5	5	5	5	5	4	4	3	4	4	5	4	5	4	5	4	5	4	5	5	4	4	5	4	4	4	2	1
5	5	5	5	5	5	5	5	5	5	5	5	5	5	5	5	5	5	5	5	5	5	5	5	5	5	3	5	5	5	3	5	3	3	5	5	3	3	5	5	5	5	5	5	5	5	5	5	2	1
5	4	4	4	4	4	5	4	4	4	4	3	3	3	3	4	3	3	4	2	3	3	3	3	3	3	2	4	3	3	3	3	2	3	3	3	3	3	4	3	3	3	3	3	3	3	3	3	2	2
4	3	2	4	4	4	3	3	2	3	2	4	4	4	4	2	4	3	3	2	2	4	3	3	3	3	2	4	3	3	3	3	3	2	3	4	2	3	3	3	3	2	4	4	2	4	4	2	2	1
5	5	5	5	5	5	5	5	4	5	5	5	5	5	5	5	5	5	5	5	5	5	5	5	5	5	5	4	4	4	4	4	4	5	5	5	5	5	5	5	5	5	5	5	5	5	5	5	2	2
5	5	5	5	5	5	5	4	4	4	4	4	4	4	4	5	5	5	5	5	5	5	5	5	5	5	5	5	5	5	5	5	4	5	5	5	5	5	5	5	5	5	5	5	5	5	5	5	2	2
4	3	4	4	4	4	4	4	3	3	3	3	3	3	3	3	4	4	4	4	3	3	4	4	4	4	3	4	4	4	4	4	4	3	4	4	3	3	3	4	4	4	4	4	4	4	4	4	2	2
3	3	3	3	3	3	2	2	2	4	4	3	3	2	2	3	2	2	3	3	3	3	3	3	3	3	4	3	3	3	4	2	2	2	3	4	3	3	3	3	3	3	3	3	3	3	3	3	2	1
5	5	5	5	5	5	5	5	5	5	5	5	5	5	5	5	5	5	5	5	5	5	5	5	5	5	6	5	5	5	5	5	5	5	5	5	5	5	5	5	5	5	5	5	5	5	5	5	2	1
4	4	3	4	4	4	4	4	4	4	4	4	4	4	4	4	4	4	4	4	4	4	4	4	4	4	4	4	4	4	4	4	4	3	3	4	4	4	4	4	4	4	4	4	4	4	4	4	2	1
4	4	4	4	4	4	4	4	4	4	4	4	4	4	4	4	3	4	3	3	4	4	4	4	4	4	5	4	5	5	5	4	3	4	4	4	4	4	4	4	4	4	4	4	4	3	3	3	2	1
4	3	4	4	4	5	5	4	3	4	3	4	4	4	2	3	3	4	3	4	3	3	4	3	3	4	1	5	4	3	3	3	1	2	4	4	3	2	4	3	3	4	3	4	2	3	4	2	2	2
3	4	3	4	4	4	4	3	2	4	3	4	3	4	4	4	3	3	4	5	4	3	4	2	4	3	4	4	3	4	4	4	3	4	4	3	4	3	4	4	4	5	3	3	4	3	4	3	2	2
4	4	4	4	4	4	4	4	4	4	4	4	4	4	4	4	4	4	4	4	4	4	4	4	4	4	3	5	5	5	5	5	5	4	4	4	4	4	4	4	4	4	4	4	4	4	4	4	2	1
4	4	3	3	3	4	3	3	4	4	2	4	4	4	4	4	4	4	4	2	4	4	4	4	4	4	4	4	4	4	4	4	2	2	4	4	2	2	4	3	3	3	3	3	3	3	3	3	2	2
3	2	4	4	3	4	3	3	3	4	3	5	5	5	5	4	4	4	3	4	4	4	4	4	4	4	4	5	5	5	5	4	4	3	3	4	4	3	3	3	3	3	3	4	4	4	5	5	2	2
5	5	5	5	4	5	4	4	5	5	4	5	5	5	3	3	4	5	3	4	4	4	4	5	3	4	3	3	4	3	4	4	3	4	3	5	4	3	4	3	5	3	3	3	4	4	4	3	2	2
4	3	3	4	4	3	3	4	3	4	4	3	3	4	4	3	4	3	3	4	3	4	4	4	3	4	4	4	4	3	3	4	3	3	4	3	4	4	3	3	3	3	3	3	3	4	3	3	2	2
4	3	4	4	4	5	4	4	4	4	3	4	5	4	4	3	3	4	4	4	4	4	3	3	4	3	2	3	4	2	3	2	1	3	3	4	4	4	4	4	4	3	3	3	3	4	4	3	2	2
4	4	4	4	4	4	4	4	3	4	3	4	4	4	3	4	4	4	4	4	4	4	4	4	4	4	2	4	4	3	3	3	3	3	3	4	4	3	3	4	4	4	4	4	4	4	4	4	2	1
4	4	3	4	3	3	4	4	3	4	3	4	3	4	4	3	2	3	4	3	2	3	3	3	4	4	3	3	4	3	3	3	4	2	4	4	3	3	3	4	3	3	4	4	4	4	4	3	2	2
4	4	3	3	3	4	4	4	3	4	3	4	2	2	4	4	4	5	5	4	4	5	4	4	4	4	4	4	5	4	4	3	2	4	4	4	4	4	5	4	4	3	4	2	3	4	4	3	2	2
5	5	5	5	5	5	5	5	5	5	4	5	5	5	4	5	5	5	5	3	5	5	5	5	5	5	5	5	5	5	5	5	5	4	5	5	4	4	5	5	5	5	5	5	5	5	5	4	2	2
5	5	5	5	5	5	5	5	4	5	5	5	5	5	5	4	4	5	5	5	4	5	5	5	5	4	4	5	5	4	4	5	4	4	5	5	5	5	5	5	5	5	5	5	4	5	4	4	2	2
4	4	3	4	2	2	5	5	4	5	4	5	5	5	4	3	2	5	5	5	5	5	5	5	5	5	3	5	5	5	5	5	3	3	3	3	4	4	3	4	4	4	4	4	4	4	4	5	2	2
4	4	5	5	5	5	4	3	4	5	4	5	5	4	5	4	4	4	4	5	5	4	5	5	4	5	4	3	4	4	4	3	4	4	4	5	5	4	4	4	4	4	4	5	4	4	5	4	2	2
4	4	4	4	4	4	4	4	4	4	4	4	4	2	4	4	4	4	4	4	4	4	4	4	4	4	1	4	4	3	2	2	2	3	3	3	3	3	3	3	3	3	3	3	3	3	3	3	2	1
4	4	4	4	4	4	3	3	3	3	3	2	2	2	2	1	1	1	1	1	2	2	2	2	2	2	2	2	2	2	2	2	2	3	3	3	3	3	3	3	3	3	3	3	3	3	3	3	2	2
5	5	5	3	3	4	4	4	4	4	4	4	4	4	4	4	4	4	4	3	4	4	4	4	4	4	5	4	4	4	4	4	4	4	4	4	3	3	4	3	4	4	5	4	4	4	4	4	2	2
4	4	4	4	4	4	5	5	5	5	5	5	5	5	3	5	5	5	5	4	4	4	4	4	4	4	3	4	4	4	3	4	3	4	4	4	4	4	4	4	4	4	4	3	4	4	4	4	2	2
5	5	5	5	5	5	5	5	5	5	5	5	5	5	5	5	5	5	5	5	5	5	5	5	5	5	4	5	5	5	5	5	5	5	5	5	5	5	5	5	5	5	5	5	5	5	5	5	2	1
2	2	2	2	2	2	2	2	2	2	2	2	2	2	2	2	2	2	2	2	2	2	2	2	2	2	1	2	2	2	2	2	2	2	2	2	2	2	2	2	2	2	2	2	2	2	2	2	2	2
4	4	4	4	4	4	3	4	3	4	4	1	4	4	3	3	3	3	4	1	4	4	4	4	4	4	1	4	4	3	1	1	1	1	4	4	4	3	4	1	3	4	3	4	4	4	4	4	2	1
3	3	4	3	4	4	4	4	3	4	3	3	3	4	3	4	4	3	3	3	3	3	3	4	3	3	1	1	1	1	1	1	1	1	2	1	3	2	3	3	3	3	3	4	4	3	3	3	2	1
3	3	4	2	4	4	4	4	4	4	3	3	3	4	4	4	2	4	4	4	3	3	3	4	4	5	3	4	4	3	3	3	3	4	4	4	4	4	3	4	4	4	4	4	3	4	4	3	2	2
5	4	4	4	4	4	4	4	4	3	4	4	4	4	3	4	4	4	4	4	4	4	4	4	5	3	5	4	4	4	4	4	4	3	3	4	4	4	4	4	4	3	3	4	4	3	3	4	2	1
4	4	3	4	4	4	4	4	3	4	4	4	4	3	4	4	4	4	4	4	4	4	4	4	4	4	3	4	4	4	3	3	4	4	4	3	3	4	4	4	4	4	4	4	4	4	4	4	2	2
5	5	4	5	4	5	4	4	4	4	4	4	4	4	4	4	4	4	4	4	4	4	4	4	4	4	4	4	4	4	4	4	4	4	4	4	4	4	4	4	4	4	4	4	4	4	4	4	2	1
5	5	5	4	4	4	4	5	4	4	4	4	4	4	4	5	4	5	4	4	4	4	5	4	5	5	5	4	4	4	4	4	4	3	3	3	3	3	5	5	5	5	5	5	5	5	5	5	2	1
5	5	5	5	5	5	5	5	5	5	5	5	5	5	5	4	4	3	3	3	4	5	4	5	5	4	5	4	4	4	4	4	4	5	5	5	5	5	5	5	5	4	5	4	5	5	5	4	2	2
4	4	4	4	4	4	4	4	4	4	4	4	4	4	4	4	4	4	4	4	4	4	4	4	4	4	3	4	4	4	5	5	5	5	4	5	5	4	4	4	5	5	5	5	5	4	5	5	2	2
4	4	5	5	5	5	4	4	4	4	4	5	4	4	4	5	3	4	4	4	4	5	5	4	4	4	2	4	4	3	3	3	3	3	3	4	4	4	4	4	4	4	4	4	4	4	4	4	2	2
5	5	5	5	5	5	5	5	5	5	5	5	5	5	5	5	5	5	5	5	5	5	5	5	5	5	6	5	5	5	5	5	5	5	5	5	5	5	5	5	5	5	5	5	5	5	5	5	2	1
5	4	4	4	3	4	3	4	3	4	3	5	4	3	3	5	4	4	4	3	3	4	4	4	4	4	2	4	4	3	4	3	3	2	3	4	3	3	4	5	5	3	4	4	4	5	3	3	2	2
4	4	4	4	4	4	4	4	3	3	3	4	3	2	3	3	3	3	3	3	3	3	3	3	3	3	1	5	1	1	1	1	1	1	1	1	1	1	3	3	3	3	3	3	3	3	3	3	2	2
5	3	3	4	4	5	4	5	4	4	5	3	4	4	3	4	5	5	3	5	5	5	5	5	5	5	2	4	4	5	4	4	5	4	5	4	4	4	3	3	3	3	3	4	3	4	4	3	2	2
5	5	5	5	5	5	5	4	4	5	4	4	4	4	4	4	4	4	4	4	4	4	4	4	4	4	4	3	3	2	3	3	3	2	3	4	4	3	4	4	4	4	4	4	4	4	4	3	2	2
4	4	3	3	4	4	3	3	3	4	3	4	3	3	3	3	3	3	3	3	3	3	3	3	3	3	2	3	3	2	2	3	2	3	3	3	3	2	3	3	3	3	4	3	3	3	2	2	2	2
4	4	5	3	5	5	2	3	2	5	2	4	2	1	1	3	2	2	2	2	2	1	3	3	3	3	1	1	2	1	1	1	1	1	1	1	1	1	2	1	2	4	2	3	2	2	1	3	2	1
5	5	5	3	4	5	5	4	4	4	3	4	4	4	5	5	5	5	5	5	5	4	3	3	3	3	3	4	4	3	3	3	3	4	4	5	3	3	4	4	4	4	4	3	4	4	4	3	2	2
4	4	4	4	4	4	4	4	4	4	4	4	4	4	4	4	4	4	4	4	4	4	4	4	4	4	3	4	4	4	4	4	4	4	4	4	4	4	4	4	4	4	4	4	4	4	4	4	2	2
4	4	4	4	5	5	3	4	4	5	4	4	3	3	3	4	4	4	4	4	4	4	4	4	4	4	3	4	4	4	3	3	3	4	4	4	4	4	4	4	4	3	4	4	3	4	3	4	2	2
5	1	5	5	1	5	3	3	4	5	5	5	5	5	1	4	5	5	1	2	3	5	5	5	5	5	2	4	3	1	3	5	2	1	1	1	1	1	3	3	3	3	3	3	3	3	3	3	2	1
4	4	4	4	4	4	4	4	3	4	3	4	4	4	4	3	3	4	4	4	4	4	3	3	4	4	2	4	4	2	1	1	1	4	3	3	3	3	4	4	4	4	4	4	3	4	3	3	2	1
5	5	5	5	5	5	5	5	2	5	2	5	5	5	5	5	5	5	5	5	4	4	2	3	5	5	4	5	5	4	4	3	2	5	5	5	5	4	3	4	4	5	4	4	4	4	5	5	2	2
4	4	4	2	2	4	4	4	3	4	4	4	5	4	4	4	4	4	4	2	3	4	4	4	4	4	4	4	4	4	4	4	4	3	4	4	4	4	3	3	3	3	3	3	3	3	3	3	2	1
4	4	4	3	4	3	4	4	3	2	3	3	3	2	2	2	2	2	2	2	3	3	3	3	3	3	2	4	4	3	3	3	3	3	4	4	4	3	3	3	3	3	3	3	3	3	2	2	2	2
4	5	4	4	4	5	4	4	4	5	2	3	4	4	3	4	4	4	4	4	4	4	3	4	4	4	3	4	4	4	3	4	3	5	4	4	3	4	4	4	4	3	4	3	2	3	4	4	2	2
4	4	3	4	4	4	4	3	4	4	3	5	3	3	4	4	4	4	4	4	4	4	3	4	3	3	4	4	4	4	4	4	3	5	5	5	5	4	3	4	4	4	4	4	4	4	4	4	2	1
2	2	2	2	2	2	2	2	2	2	2	1	1	1	3	2	2	2	2	2	3	3	3	3	3	3	1	3	3	3	3	3	3	3	3	3	3	3	3	3	3	3	3	3	3	3	3	3	2	2
4	5	2	5	1	1	2	3	1	1	1	5	4	5	4	5	5	5	4	5	5	5	5	5	5	5	4	4	5	4	4	2	3	4	5	5	3	2	2	4	5	2	1	4	2	5	5	2	2	2
4	4	4	4	4	4	4	4	3	4	4	4	4	4	4	4	4	4	4	3	5	5	5	5	5	5	5	4	4	4	4	4	4	4	4	4	4	4	4	4	4	4	4	4	4	4	4	4	2	2
4	3	2	4	3	5	4	4	4	3	3	3	4	4	3	4	2	5	3	3	3	5	3	4	4	4	4	4	4	3	4	4	5	5	5	4	4	3	3	4	4	3	4	3	4	4	3	3	2	2
3	3	4	3	4	3	3	4	3	4	3	3	4	3	3	3	4	3	3	4	4	3	3	3	4	3	2	3	3	4	3	4	3	3	3	4	3	4	3	4	3	4	3	3	4	3	3	4	2	2
5	5	5	5	5	5	5	5	5	5	5	5	5	5	5	5	5	5	5	5	5	5	5	5	5	5	4	5	5	5	5	5	5	5	5	5	5	5	5	5	5	5	5	5	5	5	5	5	2	2
4	4	3	4	4	4	4	4	4	4	3	4	4	4	4	3	3	4	4	4	4	4	4	4	4	4	3	4	4	4	4	4	4	4	4	4	4	4	4	4	4	4	4	4	4	4	4	4	2	2
4	4	4	4	4	5	5	4	3	5	3	4	4	3	2	4	4	3	4	3	4	4	4	4	4	4	3	4	4	4	4	4	3	4	4	4	4	3	4	4	4	4	4	4	4	4	4	4	2	2
4	3	4	3	2	5	4	4	5	4	5	4	3	5	5	4	5	5	5	4	4	5	5	5	5	5	2	4	4	3	3	2	2	4	5	5	4	3	4	4	4	4	4	5	4	4	5	5	2	2
3	3	3	3	4	3	3	3	3	4	3	3	3	3	3	4	4	5	3	3	3	3	3	3	3	4	3	4	4	3	4	4	4	4	4	4	3	4	3	3	3	3	3	3	3	3	3	3	2	1
4	3	5	5	5	5	2	3	2	4	2	5	5	5	5	1	1	3	3	3	4	3	2	2	2	1	3	3	3	4	3	2	3	3	5	5	5	4	3	2	2	3	1	2	4	4	3	2	2	2
3	3	2	2	2	3	2	3	3	3	3	2	3	3	3	3	4	3	3	3	3	3	3	3	3	3	2	3	3	3	3	3	3	3	3	3	3	3	3	3	2	2	4	3	2	2	2	3	1	2
5	5	5	5	5	5	5	5	5	5	5	5	5	5	5	5	5	5	5	5	5	5	5	5	5	5	3	5	5	5	5	5	5	5	5	5	5	5	5	5	5	5	5	5	5	5	5	5	2	1
4	3	3	2	3	3	3	4	2	3	3	3	3	3	3	2	3	3	3	3	4	4	4	4	4	4	1	3	3	3	3	3	3	2	5	5	5	5	3	3	3	3	3	3	3	3	3	3	2	2
4	4	4	4	4	4	5	5	3	4	4	5	5	5	5	4	4	4	4	3	4	4	4	4	4	5	3	3	3	3	3	3	3	3	3	3	3	3	3	3	3	3	3	3	3	3	3	3	2	1
5	3	4	4	4	5	3	3	5	4	3	5	5	3	1	3	3	4	4	3	4	4	4	3	3	5	3	5	5	4	4	4	4	3	3	5	5	1	5	5	5	5	5	4	4	4	4	3	2	2
3	3	3	3	2	4	3	3	3	3	3	3	3	3	3	3	3	3	3	3	3	3	3	3	3	3	3	3	3	3	3	2	2	3	3	3	3	3	3	3	3	3	3	3	3	3	3	3	2	2
4	4	4	4	3	4	4	4	4	4	4	4	4	4	4	4	4	4	4	3	4	4	4	4	4	4	3	4	4	4	3	3	3	3	4	4	4	4	3	3	3	4	4	4	4	4	4	4	2	2
4	4	4	4	4	4	3	3	3	4	3	3	4	2	4	5	5	5	5	5	3	3	3	3	4	3	3	3	4	3	3	3	3	3	5	4	4	4	3	3	3	3	3	3	3	3	3	3	2	2
5	5	5	5	5	5	5	5	5	5	5	5	5	5	5	5	5	5	5	5	5	4	5	5	5	5	4	3	4	4	4	4	3	5	5	5	4	5	4	4	5	3	4	4	4	4	5	4	1	2
5	5	5	5	5	5	5	5	5	5	5	5	5	5	4	5	5	5	5	5	5	5	5	5	5	5	4	5	5	5	5	5	5	5	5	5	5	5	5	5	5	5	5	5	5	5	5	5	2	1
4	4	3	3	3	3	4	3	3	3	4	3	4	3	4	3	3	3	3	3	4	3	3	4	3	3	3	3	3	3	3	3	3	3	3	3	3	3	3	3	3	3	3	3	3	3	3	3	1	2
4	3	3	4	4	4	5	4	5	5	5	4	4	4	5	4	4	5	5	5	4	4	4	3	4	4	4	4	4	4	4	4	4	5	5	5	4	5	5	4	3	4	4	4	4	4	3	3	2	1
4	4	4	4	4	4	4	4	4	4	3	4	4	4	3	4	4	5	5	4	4	4	4	4	4	4	4	5	5	4	4	4	3	3	3	4	4	4	3	3	3	4	4	2	4	4	4	3	2	1
4	4	4	4	4	4	4	4	4	4	4	4	4	4	4	4	4	4	4	4	4	4	4	4	4	4	5	4	4	4	4	4	4	5	5	5	5	5	4	4	4	4	4	5	4	4	4	4	2	2
5	5	5	5	5	5	5	5	5	5	5	5	5	5	4	4	5	5	5	4	5	5	5	5	5	5	4	4	4	4	4	3	3	5	5	5	5	5	5	5	5	5	5	4	4	4	5	4	2	2
4	4	4	3	4	5	5	4	4	4	4	5	4	4	5	5	3	3	5	5	4	4	4	4	4	4	4	5	5	4	4	4	4	4	5	5	4	4	4	4	4	4	4	5	4	4	4	4	2	2
4	3	3	4	4	5	2	3	3	4	4	5	3	4	4	4	4	4	4	4	4	4	4	4	4	4	5	4	4	4	4	4	4	3	4	4	5	4	3	4	4	4	4	3	4	4	4	4	2	2
3	3	3	3	3	3	3	3	3	3	3	3	3	3	3	3	3	3	3	3	3	3	3	3	3	3	3	3	3	3	3	3	3	3	3	3	3	3	3	3	3	3	3	3	3	3	3	3	2	2
4	4	5	4	4	4	4	4	4	4	4	5	4	3	4	3	4	4	4	4	3	3	4	4	4	4	3	4	4	3	3	3	3	4	4	4	4	4	4	4	4	4	4	3	3	4	3	3	1	1
5	4	4	3	3	5	4	4	3	4	3	4	3	5	4	4	3	4	4	3	3	4	4	3	4	3	3	4	3	4	4	3	3	4	3	4	4	3	4	3	4	4	4	4	3	4	4	3	2	1
3	4	4	4	4	2	4	4	4	4	4	2	4	2	2	2	3	4	4	2	3	3	4	3	3	4	3	4	4	4	4	4	3	4	3	4	4	4	4	4	4	2	4	4	4	3	4	3	2	2
5	4	3	3	4	5	5	5	3	5	5	5	5	5	5	5	5	5	5	5	5	4	5	4	5	5	3	4	4	4	3	3	3	5	5	5	5	4	5	4	4	5	4	5	4	4	5	4	2	1
5	5	5	5	4	5	5	5	4	5	4	5	5	3	4	5	5	4	4	3	4	5	5	4	4	5	3	3	4	3	2	3	1	4	4	4	3	1	4	4	4	3	4	4	3	4	4	3	2	2
4	3	4	3	3	4	3	3	3	3	3	4	4	3	2	3	2	3	3	2	3	3	3	3	3	3	2	3	3	2	3	2	2	3	3	3	3	3	2	3	2	2	2	4	3	3	3	3	2	2
4	5	3	4	4	4	4	4	4	4	5	4	4	4	4	4	4	4	5	4	4	4	4	4	4	4	4	3	4	3	4	4	3	4	4	3	4	3	4	3	4	3	4	5	4	4	3	3	2	1
4	4	4	4	4	4	3	4	4	4	4	4	4	4	4	4	4	4	4	4	4	5	5	5	5	5	4	4	4	4	4	4	4	4	4	4	4	4	4	4	4	4	4	4	4	4	4	4	2	2
4	4	4	4	4	4	4	4	4	4	4	4	4	4	4	4	4	4	4	4	4	4	4	4	4	4	5	4	4	4	4	4	4	4	4	4	4	4	4	4	4	4	4	4	4	4	4	4	2	2
5	5	5	5	4	4	4	4	4	4	4	4	4	4	4	4	3	4	4	3	3	3	3	3	3	3	4	4	4	4	4	4	4	4	4	4	4	4	4	4	4	4	4	4	4	4	4	4	2	2
3	3	3	3	3	3	3	3	3	3	3	3	3	3	3	3	3	3	3	3	3	3	3	3	3	3	2	3	3	3	3	3	3	3	3	3	3	3	3	3	3	3	3	3	3	3	3	3	1	2
3	4	3	4	3	4	3	4	3	4	4	3	4	3	3	4	3	4	4	4	4	2	3	4	4	4	3	3	4	3	3	4	4	4	4	3	4	3	4	3	4	4	3	4	3	4	4	3	2	2
5	3	4	4	5	5	5	5	4	4	2	4	4	3	4	2	3	2	3	2	3	4	4	3	4	4	3	4	4	4	3	3	3	4	4	4	4	3	4	4	4	3	4	2	3	3	4	4	2	2
4	5	4	3	4	4	4	4	3	4	4	4	4	4	3	4	4	5	4	3	4	4	3	4	3	3	3	4	4	4	5	4	3	4	3	4	4	4	4	4	3	4	4	4	4	4	4	4	1	1
4	4	3	4	4	4	4	3	3	4	4	2	4	3	2	4	4	3	3	3	4	4	4	4	4	4	3	4	4	4	3	3	3	4	4	4	4	3	3	3	3	3	3	4	4	4	4	4	2	2
4	4	4	4	4	4	4	4	4	4	4	4	4	4	3	4	4	4	4	4	4	4	4	4	4	4	6	4	4	4	4	4	4	4	4	4	4	4	4	4	4	4	4	3	4	4	4	4	2	2
4	4	2	1	1	3	3	4	2	4	4	3	4	2	3	3	4	4	4	4	4	4	4	4	4	4	2	3	3	2	2	2	1	4	3	4	3	3	4	3	4	3	4	4	3	3	3	3	2	2
4	2	4	4	2	4	4	4	4	4	4	4	4	2	2	4	4	4	4	4	4	4	4	4	4	4	3	4	4	4	3	3	3	4	4	4	4	4	4	4	4	4	4	4	4	4	4	4	2	2
3	3	4	2	1	4	3	3	2	3	2	2	2	4	2	3	3	3	3	3	4	4	4	4	4	4	4	4	4	4	4	4	2	2	2	3	4	4	3	3	3	3	4	2	2	2	2	2	2	2
4	2	5	4	4	5	5	3	2	5	5	5	5	5	5	5	5	5	5	4	4	5	5	5	5	5	4	5	4	4	4	4	2	5	5	5	4	4	4	4	4	4	4	4	4	4	4	4	2	2
4	4	5	3	3	4	4	4	4	4	4	5	4	4	2	4	4	5	4	5	2	3	4	3	4	3	2	4	4	3	2	2	1	3	3	3	2	2	4	3	3	2	2	4	3	4	3	3	2	1
3	3	3	3	3	3	3	3	3	3	3	4	4	4	3	3	3	2	3	3	3	3	4	2	3	3	1	2	2	3	4	5	1	3	3	3	3	4	2	3	3	3	2	2	2	3	3	3	2	1
3	3	3	3	3	3	3	3	3	3	3	3	3	3	3	3	2	2	2	2	3	2	3	2	2	3	2	3	2	2	2	2	2	3	3	3	3	3	3	3	3	3	3	3	3	3	3	3	2	1
4	2	2	2	2	5	2	2	2	2	2	2	2	2	2	2	2	2	2	4	4	2	4	2	4	4	4	4	4	4	4	3	3	2	3	2	3	3	1	1	1	1	1	1	2	1	2	2	2	1
3	4	2	3	2	4	3	3	2	4	3	4	2	2	4	2	3	3	3	3	2	3	3	3	3	4	1	5	4	4	4	3	3	2	3	3	3	2	3	4	3	4	4	4	4	4	4	4	2	2
5	5	5	4	5	5	4	4	4	5	4	5	4	5	5	4	5	3	4	5	4	4	4	4	4	4	5	5	5	4	4	4	3	4	4	4	4	4	5	5	5	5	5	4	5	5	5	5	2	2
4	3	4	2	5	3	4	3	2	5	3	5	2	3	3	3	3	3	3	3	4	4	4	3	3	3	4	5	5	4	4	3	2	4	4	4	4	3	3	3	3	3	3	3	4	3	3	2	2	1
4	4	4	4	5	4	5	3	3	4	4	4	3	5	3	5	5	5	4	5	5	5	5	5	5	5	4	4	5	4	4	4	4	4	5	5	5	4	4	4	4	4	5	5	4	4	5	4	2	2
4	4	5	4	3	5	4	5	4	5	5	5	5	4	3	5	5	4	4	5	4	5	5	4	4	4	4	4	4	4	4	4	4	5	4	4	4	4	5	4	4	4	5	3	3	4	4	3	2	2
5	3	5	3	5	5	4	4	4	4	4	3	5	4	3	4	5	4	5	4	5	5	5	5	5	4	4	5	5	5	4	3	3	4	5	4	5	4	5	5	5	5	5	4	5	4	5	5	2	2
4	4	4	3	2	4	5	5	3	5	4	5	5	4	4	4	4	4	4	4	4	4	4	4	4	4	5	5	4	4	4	4	3	5	5	5	5	5	4	4	4	4	4	4	4	4	4	4	2	2
3	3	3	3	3	3	3	3	3	3	3	3	3	3	3	3	3	3	3	3	3	3	3	3	3	3	4	3	3	3	3	3	3	3	3	3	3	3	3	3	3	3	3	3	3	3	3	3	2	1
3	3	3	3	3	3	3	3	3	3	3	4	4	2	3	3	4	4	4	3	2	3	3	3	4	4	3	4	3	4	4	3	4	3	4	4	3	3	3	3	3	4	3	4	3	4	4	3	2	1
4	4	4	3	3	4	4	4	4	4	3	4	4	1	3	4	4	4	4	3	3	3	3	3	4	3	5	5	5	5	5	4	3	4	4	4	4	4	3	3	3	3	3	3	3	3	3	3	2	2
3	2	3	3	3	3	2	3	1	3	3	5	4	4	3	3	4	5	5	4	3	3	3	2	4	3	3	4	4	4	3	3	2	3	4	3	3	4	4	3	4	3	4	5	4	4	4	4	2	2
4	4	4	3	3	4	2	2	2	4	3	4	4	2	2	3	3	4	4	4	2	3	4	3	4	4	3	4	4	4	3	2	1	2	4	4	2	3	3	3	3	3	3	3	2	3	2	2	2	2
4	3	4	5	3	4	3	1	1	3	3	4	3	4	2	4	3	5	5	3	3	1	3	3	3	3	2	2	3	4	2	2	2	4	4	4	4	4	3	3	4	3	3	3	4	3	4	3	2	2
4	4	4	3	3	4	4	4	4	4	4	4	4	3	3	4	4	4	4	4	4	4	4	4	4	4	4	5	4	4	4	4	4	5	4	4	4	4	4	4	4	4	4	4	4	4	4	4	2	2
2	2	2	2	2	2	3	3	3	3	3	3	3	3	3	3	3	3	3	3	3	3	3	3	3	3	3	3	3	3	3	3	3	3	3	3	3	3	3	3	3	3	3	3	3	3	3	3	2	2
3	3	3	3	3	3	3	3	3	3	3	3	3	3	3	3	3	3	3	3	3	3	3	3	3	3	2	3	3	3	3	3	3	3	3	3	3	3	3	3	3	3	3	3	3	3	3	3	2	2
5	4	4	4	4	4	5	3	3	4	2	5	4	3	3	5	4	5	4	4	4	4	4	4	4	3	4	5	5	4	3	2	1	5	4	4	4	4	3	3	3	3	3	3	3	3	3	3	1	2
5	5	4	4	4	4	5	5	5	5	5	5	5	4	4	4	4	5	4	5	4	5	4	4	5	4	4	4	4	4	4	4	4	4	4	4	4	4	4	4	4	4	4	4	4	4	4	4	1	1
3	4	5	5	4	4	4	3	2	3	2	4	4	3	2	5	5	4	4	2	2	4	3	3	3	2	1	4	3	2	2	2	2	2	2	2	2	2	4	3	3	3	3	4	3	3	5	4	2	1
4	4	4	4	4	4	3	3	4	4	3	3	1	4	3	4	3	3	4	3	4	3	4	3	3	4	4	4	4	3	3	4	4	4	4	3	4	4	3	3	3	3	3	3	3	3	3	3	2	2
3	3	3	3	2	4	3	2	2	4	3	4	4	2	2	4	4	5	5	3	4	4	4	4	4	4	3	5	5	4	3	2	1	4	4	4	2	4	3	2	2	2	2	3	2	2	2	3	2	2
5	5	5	5	5	5	5	5	5	5	5	5	5	5	5	5	5	5	4	4	5	5	5	4	4	4	5	5	5	3	5	4	3	4	4	4	4	3	5	5	5	4	4	5	5	5	4	4	1	1
4	4	4	5	3	3	5	3	5	3	4	4	2	2	4	5	3	3	5	1	5	2	2	2	4	5	4	4	5	3	2	2	2	5	5	3	4	5	5	4	5	5	1	5	5	2	4	4	2	2
2	2	2	4	2	2	4	2	2	3	4	4	3	3	3	3	3	2	2	2	3	3	5	3	2	2	3	4	5	3	3	5	2	5	4	4	3	1	3	4	5	5	5	3	3	3	4	2	2	1
3	3	3	4	3	3	3	3	2	3	2	3	3	3	4	3	3	3	3	2	4	3	3	3	3	2	3	2	3	3	3	3	4	3	3	4	2	3	3	3	3	3	3	3	3	3	3	3	2	2
2	2	2	2	3	2	2	2	2	3	2	2	2	2	3	2	2	2	1	2	3	3	3	4	3	3	4	2	2	2	2	2	3	3	2	2	2	2	2	2	2	2	2	2	2	3	3	3	2	1
3	3	2	3	3	4	3	3	3	3	2	3	3	2	2	3	3	3	3	4	3	4	3	3	3	2	4	3	3	4	3	3	3	3	3	3	2	3	3	3	4	3	2	2	2	2	2	4	2	2
3	3	3	3	2	3	3	3	1	3	4	3	2	3	3	1	1	1	1	1	2	2	2	2	2	2	2	2	2	3	2	2	1	2	2	2	3	3	3	2	2	3	1	3	3	1	1	1	2	2
4	4	4	3	5	4	5	4	4	5	4	4	4	5	3	3	3	4	4	3	5	4	4	4	5	5	5	4	4	4	3	4	4	5	5	4	4	4	4	4	4	5	4	4	4	5	4	4	2	2
5	4	3	4	4	5	4	3	4	5	4	3	4	5	4	5	3	4	5	4	4	3	5	4	3	5	3	5	3	5	3	5	4	5	3	4	5	3	5	3	4	5	3	3	5	4	3	5	2	2
4	5	4	5	4	5	4	5	4	4	5	4	5	5	1	4	5	4	3	4	3	4	5	4	3	2	4	5	4	5	3	2	3	4	4	5	4	4	3	4	5	4	4	4	5	3	5	4	1	1
4	4	2	2	3	5	4	4	3	4	3	4	5	4	2	3	4	5	5	2	4	3	4	4	4	2	4	5	5	5	5	2	2	2	4	4	3	2	5	4	5	4	3	5	4	5	4	5	1	2
5	4	4	5	5	4	4	4	5	3	4	5	3	4	3	4	3	4	5	3	4	4	5	4	5	5	2	5	4	3	3	2	2	4	5	4	5	5	3	4	4	3	3	3	4	4	3	4	2	2
5	4	3	3	4	5	3	4	5	5	5	4	4	3	2	3	4	3	4	2	3	4	3	4	4	2	2	3	4	4	2	3	3	3	4	4	5	4	3	3	4	2	3	3	4	3	4	4	2	2
5	4	4	5	2	4	2	4	5	3	4	4	2	4	2	5	2	4	3	2	4	5	4	4	5	4	4	4	4	5	5	3	2	3	2	4	4	1	4	2	4	3	4	3	4	5	3	3	2	1
4	4	5	5	4	5	4	3	3	4	2	4	4	3	3	4	2	3	4	2	3	2	3	3	2	3	3	3	4	5	3	4	3	4	5	5	4	3	4	5	4	4	5	3	4	4	5	3	1	2
5	4	4	4	3	4	4	5	3	4	3	5	4	3	4	4	3	5	4	5	4	2	3	4	4	5	2	4	3	4	5	4	4	3	4	5	3	4	4	5	2	4	4	3	4	3	4	4	2	2
4	4	4	3	3	4	4	3	3	4	5	4	3	5	4	3	4	5	4	3	4	4	5	3	4	3	3	5	5	5	3	3	3	4	5	5	4	3	4	3	4	3	4	4	4	5	4	3	2	2
4	4	5	3	5	3	5	3	5	4	5	5	4	4	5	4	5	4	4	5	5	5	2	2	5	3	1	5	3	5	3	3	2	5	3	4	4	5	3	4	4	3	5	4	3	4	5	4	1	2
4	4	4	5	4	5	4	5	4	3	4	4	2	4	4	4	5	5	5	4	3	5	4	5	5	5	1	4	3	3	2	2	1	3	4	4	4	3	4	4	5	5	4	3	4	3	4	4	2	2
4	3	2	4	5	4	4	2	3	4	4	4	4	4	2	4	2	3	4	2	4	3	4	3	4	2	3	4	4	4	2	2	1	4	5	4	4	3	4	2	5	4	3	4	2	4	3	5	2	2
5	4	5	4	3	4	2	4	3	2	4	3	2	5	2	2	3	4	4	2	4	5	4	4	2	4	2	5	4	3	3	2	2	3	1	3	2	1	2	4	2	3	2	4	2	4	3	2	2	2
5	4	3	4	5	5	4	4	4	3	3	5	4	4	2	3	4	4	4	3	3	3	4	4	4	4	1	4	3	3	2	2	1	3	4	4	4	2	5	4	4	4	3	3	4	4	4	5	2	2
4	5	4	4	5	5	5	4	4	5	3	5	4	4	3	5	4	4	5	4	4	3	4	3	3	3	2	5	4	4	3	3	3	4	5	5	4	3	4	5	4	4	5	3	4	4	4	5	2	2
4	4	5	5	5	4	3	4	4	3	3	5	3	5	4	2	2	2	3	1	2	4	3	2	4	2	1	4	2	3	3	3	1	4	4	3	2	2	3	4	2	1	2	2	3	3	4	2	2	2
4	5	4	5	3	4	4	5	5	4	4	4	5	5	3	4	5	3	3	4	4	5	5	4	5	4	2	5	4	3	4	4	5	4	5	4	3	5	4	3	4	3	5	4	5	5	4	5	1	2
4	3	4	5	4	5	5	4	3	5	4	4	3	5	5	5	4	3	4	3	3	2	2	3	2	1	1	5	3	4	3	4	4	4	3	5	4	3	5	3	4	5	5	1	3	4	3	3	1	2
4	5	5	4	4	5	4	4	5	4	3	5	4	4	5	4	5	5	4	4	4	5	4	4	4	5	3	5	5	5	3	3	2	4	3	4	3	4	5	4	4	5	4	4	5	5	4	4	2	1
4	5	4	3	4	5	4	5	4	3	5	5	4	5	3	4	5	5	4	3	4	5	5	4	5	4	5	5	4	4	3	4	5	4	5	5	4	3	4	3	4	5	4	4	5	4	3	5	2	2
5	4	4	5	4	5	4	5	4	3	2	4	3	4	3	4	4	5	5	3	5	4	4	4	5	4	2	5	4	4	3	3	2	4	5	5	5	4	4	3	3	3	4	3	3	4	4	4	2	2
4	5	4	4	5	5	4	4	5	5	5	4	5	4	5	4	4	3	3	4	4	4	4	3	4	4	2	4	5	4	3	3	2	4	5	4	5	5	4	4	5	5	4	4	5	5	4	4	2	2
4	5	4	4	4	5	4	3	3	4	4	3	4	3	4	4	5	5	4	4	3	4	4	3	4	4	2	3	4	4	3	4	4	3	4	4	3	3	4	5	4	4	5	3	4	5	4	4	2	1
4	3	5	3	4	3	4	5	4	3	3	5	3	5	5	4	5	4	5	3	3	4	4	5	3	4	2	5	4	3	3	1	1	2	3	3	2	1	4	5	5	3	4	3	4	4	5	3	2	2
3	2	3	4	3	4	4	3	4	5	5	5	3	4	4	4	5	4	5	5	5	4	5	5	4	4	2	4	3	4	3	4	5	4	3	4	4	4	4	3	4	4	4	4	3	4	4	3	1	1
5	5	4	5	4	4	4	5	4	4	5	5	3	4	4	3	4	3	4	4	3	5	4	4	4	3	2	3	3	3	2	2	3	3	3	4	5	5	4	5	4	3	4	3	4	4	5	5	2	2
4	5	3	4	5	4	5	4	4	5	4	5	4	5	5	3	5	5	4	5	4	5	5	4	5	3	3	5	5	4	3	2	2	4	5	5	4	3	4	5	4	3	5	4	5	5	4	5	1	2
4	5	4	5	4	5	4	5	3	5	3	5	4	5	5	4	4	5	5	3	3	4	3	5	5	3	2	5	4	4	4	4	3	4	5	5	5	5	4	5	5	3	4	4	4	5	4	4	2	2
4	5	3	4	3	4	5	3	4	4	3	4	4	5	3	4	3	4	5	4	4	3	4	3	4	2	3	4	4	5	3	5	5	4	3	4	5	3	4	5	3	2	3	4	5	3	4	4	2	1
5	4	3	5	4	4	5	3	3	2	3	5	5	2	1	4	3	4	2	2	2	4	4	3	5	5	2	5	4	2	3	2	1	2	4	4	3	1	4	3	5	4	3	4	2	4	5	5	2	1
4	2	3	2	1	4	3	4	2	4	3	4	3	2	5	4	2	3	4	1	1	4	3	3	5	5	3	5	4	5	3	3	2	2	3	4	4	2	3	2	4	3	4	4	5	4	3	3	1	2
5	4	4	5	5	3	2	2	4	4	5	5	4	4	3	1	2	4	4	2	2	3	3	2	4	5	2	3	4	4	5	4	3	1	3	3	4	5	3	3	4	4	3	2	2	3	4	4	2	1
4	5	4	5	4	4	4	3	3	3	4	5	4	5	4	4	5	3	4	5	4	5	4	3	4	5	2	4	5	3	4	3	4	4	5	3	4	5	4	3	4	5	4	4	5	4	5	4	2	1
4	5	4	4	4	5	5	4	5	5	4	4	4	5	5	5	4	4	5	4	4	5	4	4	5	4	4	5	5	4	4	3	3	4	5	4	4	5	4	4	5	3	3	3	4	4	4	3	2	2
4	4	4	4	4	4	4	3	3	4	4	4	4	4	4	4	4	5	5	4	4	4	4	3	4	4	1	4	4	4	4	4	4	4	4	3	4	4	4	4	4	4	4	4	4	5	4	4	2	2
4	4	4	3	3	4	4	4	3	4	4	3	4	4	3	3	2	3	4	3	4	3	3	4	4	3	2	3	4	3	3	2	2	3	3	3	4	4	3	4	3	2	4	4	3	3	2	3	2	2
3	4	5	2	4	5	4	3	4	5	3	3	4	4	5	4	4	3	5	3	4	5	3	4	3	4	1	4	3	3	2	2	4	4	5	5	4	3	3	4	5	4	4	3	4	3	3	4	2	2
4	3	5	3	2	4	4	4	5	3	3	2	4	3	1	2	3	1	4	3	4	4	5	3	4	3	2	5	4	3	2	2	1	1	2	4	3	4	5	4	4	3	2	5	4	5	4	3	2	2
5	4	5	4	3	5	4	4	5	4	5	4	5	4	3	3	4	4	4	3	4	3	4	4	4	5	1	4	3	2	2	1	1	2	4	4	5	3	4	5	4	4	5	4	5	4	5	5	2	2
4	4	5	5	4	4	3	4	4	5	4	3	2	3	3	3	2	4	2	3	2	3	4	4	3	4	2	3	4	3	3	2	2	3	4	4	3	2	4	3	4	2	3	3	4	4	5	3	2	2
4	5	4	4	5	5	3	2	3	4	3	3	4	5	4	4	4	2	4	3	3	4	2	3	4	3	1	4	3	2	2	1	1	4	3	2	4	3	4	4	5	2	2	3	4	3	4	2	2	2
4	5	4	5	5	5	4	5	3	5	5	5	4	4	3	2	4	3	4	2	3	3	3	4	4	4	2	4	4	4	5	5	5	3	4	4	5	5	4	3	4	3	5	4	5	4	5	3	2	1
4	4	5	3	4	4	4	4	4	4	3	4	3	4	4	4	4	3	4	3	4	4	3	3	3	3	1	4	3	3	3	3	3	3	4	4	4	4	4	5	5	2	4	4	4	4	3	4	2	1
4	5	5	4	4	5	3	4	4	5	3	4	3	4	2	4	3	3	3	2	3	3	3	4	4	2	1	4	3	3	3	2	1	2	3	4	4	3	3	3	4	4	2	4	4	3	3	3	2	2
4	4	3	3	5	4	3	3	2	4	4	5	5	4	4	4	4	4	5	3	3	4	3	3	4	4	5	5	5	5	5	4	3	4	3	5	4	4	4	4	5	5	5	4	4	5	5	5	2	2
5	5	4	4	4	5	4	4	3	4	4	4	3	4	3	3	4	4	4	3	3	4	4	4	4	4	1	4	3	3	3	4	2	3	4	5	4	3	3	4	4	4	3	4	3	4	5	3	2	2
4	4	3	3	3	3	4	4	3	4	3	4	4	4	4	4	4	4	4	3	4	4	4	4	3	3	2	2	4	3	3	2	2	4	4	5	3	3	4	4	3	3	3	4	4	3	3	2	2	2
4	4	3	4	2	3	4	4	3	3	4	4	3	4	3	4	3	2	3	4	4	4	3	3	4	3	2	4	4	3	3	2	2	3	3	3	2	3	4	4	3	4	4	3	4	4	4	4	2	1
4	4	4	3	3	4	3	4	3	4	3	4	3	4	4	3	3	4	4	3	4	4	3	3	3	3	2	4	4	3	3	2	2	4	4	4	3	3	3	4	4	3	4	3	4	4	4	3	1	2
4	5	4	5	4	5	5	4	4	5	5	2	4	5	4	5	4	5	5	3	3	4	5	5	4	4	2	4	5	3	2	2	1	5	4	4	5	4	5	4	4	3	4	4	5	4	5	5	1	1
3	2	4	3	4	3	5	4	5	4	5	3	4	3	5	2	4	3	4	2	3	4	2	3	2	4	4	2	4	3	5	4	5	2	3	2	4	3	4	3	5	4	5	3	4	2	3	2	2	1
4	5	4	4	5	4	4	4	5	4	3	4	3	4	5	4	5	4	3	4	4	5	4	3	4	5	2	4	4	3	3	3	2	4	5	4	4	5	4	5	4	4	5	3	4	5	4	5	2	1
5	5	4	5	5	4	4	4	5	5	4	5	4	2	2	4	4	5	5	4	5	5	4	4	5	4	4	5	5	4	4	3	2	2	4	4	3	4	4	4	5	4	4	5	4	4	3	5	1	2
4	3	5	4	3	4	4	3	4	5	4	3	4	3	4	4	3	4	5	4	4	3	4	5	4	3	5	4	3	4	3	4	3	4	3	4	3	5	4	3	4	3	4	3	4	5	4	4	1	2
5	4	5	5	2	5	4	4	5	5	3	5	1	3	4	2	1	4	3	3	1	2	2	2	4	5	3	5	5	4	3	2	1	2	2	1	2	2	2	3	2	3	1	1	2	2	3	1	2	1
4	3	5	5	4	3	4	5	4	4	3	4	3	3	2	3	4	3	4	5	2	4	3	3	2	3	1	3	4	2	4	2	4	2	3	4	3	4	3	4	5	3	5	5	4	3	5	4	2	2
3	2	3	3	2	3	3	3	2	3	4	3	4	3	3	3	4	3	4	3	3	2	3	3	4	3	4	3	2	3	3	4	3	2	3	3	3	2	3	3	4	3	3	2	3	3	2	3	1	2
4	5	5	3	5	4	4	5	4	4	5	4	3	4	3	4	5	5	3	4	3	5	4	5	3	4	4	4	5	3	5	3	3	4	5	5	3	4	4	3	3	5	4	4	3	5	4	4	2	1
4	3	5	4	5	4	4	5	5	4	5	4	3	5	4	4	3	5	4	3	4	3	5	4	3	4	2	4	3	5	3	4	3	4	5	3	5	4	5	3	4	5	3	4	3	5	4	3	2	1
4	4	5	5	4	5	4	4	3	5	3	4	5	4	5	3	4	4	5	2	4	4	5	4	5	4	4	5	5	4	4	3	2	2	3	4	3	3	4	4	5	3	4	2	4	4	3	3	2	2
4	5	5	4	5	4	4	3	5	5	2	4	5	4	2	4	5	4	5	3	4	5	5	3	4	5	2	4	5	3	3	4	2	4	5	4	5	3	4	5	4	2	3	4	5	4	5	4	2	2
4	3	4	4	5	5	4	3	3	4	3	4	4	4	5	4	4	4	3	3	5	5	4	4	3	3	2	4	4	3	3	3	2	3	2	4	3	4	4	5	5	4	4	3	4	5	4	3	2	2
4	5	4	3	4	5	5	4	4	5	4	5	2	4	4	4	5	4	3	2	5	4	4	5	3	4	5	4	4	5	5	3	2	2	4	4	4	5	4	5	4	3	4	5	4	4	5	4	2	2
4	5	4	5	5	5	4	5	4	5	5	5	4	5	4	4	4	5	5	4	3	4	4	5	4	4	3	5	4	4	3	2	2	4	5	5	4	4	4	4	5	4	4	3	4	5	5	4	2	1
5	5	5	4	4	5	4	3	3	4	3	5	5	3	3	4	4	4	5	5	4	3	4	4	5	5	1	4	3	2	2	2	2	2	3	3	4	4	4	4	4	3	3	4	5	4	5	4	2	2
4	4	5	4	3	4	4	3	4	3	5	4	3	4	4	4	5	4	5	3	3	3	3	4	4	3	2	4	3	4	4	4	4	4	3	4	4	3	4	4	5	4	4	4	5	4	3	4	2	2
4	5	5	3	4	5	4	3	3	4	3	4	3	4	3	4	4	3	4	5	4	3	3	4	3	4	4	4	4	4	4	3	3	4	5	5	3	3	4	4	3	3	4	4	3	4	4	3	1	2
5	4	4	5	4	5	3	4	4	5	4	5	5	5	5	5	4	5	4	2	4	5	4	5	4	5	2	5	4	3	2	1	1	3	2	4	2	4	4	5	4	3	3	4	4	5	3	2	2	2
5	3	5	5	4	4	4	3	5	5	4	3	5	5	5	3	5	4	4	5	4	5	4	4	4	3	4	3	4	4	4	4	4	4	4	5	4	4	5	4	5	4	5	4	4	5	5	4	1	1
4	4	4	5	5	5	4	5	5	4	3	4	5	5	2	5	4	2	4	3	4	3	4	3	2	4	2	4	4	5	3	2	4	2	3	4	4	4	5	3	5	5	5	3	5	4	4	4	2	2
5	4	5	5	3	4	5	5	4	5	4	5	4	4	5	5	4	5	4	3	3	4	4	3	4	5	3	5	3	4	3	3	4	3	4	3	3	5	4	5	4	5	4	4	5	4	4	5	2	1
5	4	5	5	4	4	5	4	4	5	3	5	4	4	3	4	3	4	4	4	2	4	4	4	5	5	3	5	5	4	3	2	2	2	3	3	2	3	5	5	5	4	5	3	5	5	5	4	2	1
4	3	4	5	4	4	4	5	4	3	4	3	4	3	4	4	5	4	3	4	4	3	4	4	5	4	4	5	5	5	5	2	2	3	4	5	4	4	4	5	4	3	4	4	5	4	4	4	1	1
4	4	4	4	4	4	4	4	3	3	3	4	4	4	3	4	4	4	4	3	4	4	3	3	3	3	3	4	4	4	3	3	3	4	4	4	3	3	4	4	4	3	4	4	4	4	4	3	2	2
4	4	4	4	3	3	3	3	4	4	2	4	3	4	4	4	2	3	2	3	2	3	2	3	4	3	1	4	2	2	2	2	2	3	2	4	4	3	4	4	4	3	3	3	4	4	3	4	2	2
4	4	5	4	4	5	4	3	4	5	3	4	4	4	5	5	5	3	4	2	3	5	4	4	3	4	3	5	4	4	3	2	2	4	5	5	4	4	5	4	4	3	4	4	4	4	5	5	2	2
5	4	5	5	4	4	5	4	4	5	4	5	5	4	4	4	3	4	4	5	4	4	4	3	5	4	3	5	5	4	3	1	1	4	4	5	4	4	4	5	4	4	5	3	4	4	5	5	2	2
4	5	3	4	5	5	3	4	4	5	3	3	4	4	5	5	4	5	4	4	5	5	5	3	4	5	4	5	5	5	4	3	2	4	5	5	4	3	4	4	3	3	5	5	5	4	4	3	2	2
5	4	3	4	3	5	4	4	4	3	5	5	4	5	4	3	4	5	4	4	2	3	4	2	4	4	1	5	4	4	4	5	5	5	3	4	4	5	4	5	4	5	5	5	5	3	4	3	2	1
4	5	4	5	4	5	5	4	5	4	4	5	4	3	3	5	4	3	4	3	3	4	4	4	3	4	2	4	4	2	2	1	1	4	3	4	4	4	5	4	4	4	4	4	4	4	5	5	2	2
4	5	5	4	4	5	5	4	3	4	4	4	2	5	5	5	4	3	5	5	5	4	5	4	3	3	3	4	5	4	5	4	5	3	4	4	5	4	4	3	4	3	5	4	4	5	3	4	2	1
3	4	5	4	3	5	4	5	3	4	3	5	4	5	4	3	5	5	4	4	3	5	4	5	4	3	2	4	4	3	2	5	4	4	3	5	4	3	4	5	4	3	4	3	4	5	3	4	2	2
4	5	3	2	3	4	5	4	4	3	4	4	3	4	3	4	3	2	2	3	2	3	4	4	4	4	2	5	4	3	2	1	1	4	2	3	4	4	4	5	4	3	4	5	4	4	4	3	2	2
4	4	5	4	4	5	4	3	4	4	4	5	4	5	4	4	5	4	4	3	4	5	3	4	4	3	3	4	5	4	4	3	3	4	5	4	4	3	4	3	4	3	4	5	4	3	4	4	1	2
4	5	5	4	4	3	3	3	4	4	3	4	4	1	1	3	4	4	4	5	4	5	4	4	3	3	3	4	5	4	3	3	3	3	4	4	4	3	4	4	3	3	4	4	3	4	4	3	1	1
4	5	4	3	4	5	5	4	4	3	5	5	4	5	5	4	3	3	5	4	5	4	5	4	3	5	3	4	5	3	5	4	4	4	5	3	4	4	5	4	4	5	3	4	5	4	3	4	1	1
4	5	5	4	3	3	5	4	3	4	4	5	3	5	4	4	5	5	4	3	4	5	3	4	4	5	1	5	4	5	3	2	2	4	5	5	4	5	5	4	5	3	4	3	4	5	4	3	2	2
5	4	4	3	5	4	5	4	3	4	3	4	5	5	3	5	4	4	5	3	4	5	3	5	4	4	2	5	4	4	3	2	2	5	3	4	3	4	4	3	5	4	5	4	3	3	4	5	2	2
4	3	5	5	4	5	3	4	3	5	4	3	4	3	5	5	4	4	3	5	4	5	3	4	5	5	5	4	5	5	4	5	3	5	4	5	3	5	4	3	5	4	5	3	4	4	5	3	1	2
4	5	4	5	4	5	4	5	4	4	5	4	5	4	5	4	5	4	5	5	4	3	5	4	5	4	2	4	5	3	4	5	4	4	5	3	4	5	4	5	3	4	5	4	5	3	4	5	2	1
4	4	4	4	4	4	4	4	4	4	4	4	4	4	4	4	4	4	4	4	4	4	4	4	4	4	5	4	4	4	4	4	4	4	4	4	4	4	4	4	4	4	4	4	4	4	4	4	1	2
4	5	3	4	5	5	4	4	3	2	2	5	4	5	4	4	3	5	4	3	4	5	3	4	4	2	4	3	4	5	4	4	3	4	3	4	4	3	4	5	4	4	3	4	4	3	3	5	1	2
3	3	4	4	4	4	3	4	4	4	4	3	3	4	4	4	4	3	3	2	3	4	4	3	3	3	2	3	4	3	3	4	4	2	3	4	4	3	3	4	4	3	3	3	4	3	3	3	2	2
4	4	5	4	5	4	4	4	5	4	4	5	4	4	3	5	5	4	3	4	4	4	5	5	4	5	2	4	5	4	5	4	4	4	5	4	3	4	4	4	5	3	4	4	5	4	3	4	2	2
5	4	5	3	4	3	4	5	3	4	5	4	3	5	4	5	3	4	3	5	4	5	3	4	3	5	6	5	4	5	3	4	5	5	4	5	3	4	3	5	4	5	3	4	5	3	4	5	1	1
4	5	5	4	5	5	4	3	4	5	5	4	5	5	3	4	5	4	5	5	4	5	4	5	5	5	1	4	3	2	3	2	2	3	3	2	2	3	3	4	4	3	4	4	5	4	3	4	2	1
4	3	5	4	5	4	4	5	4	3	4	4	5	4	4	5	4	3	5	5	5	4	3	5	4	5	3	4	5	4	3	4	5	4	5	4	3	4	5	5	4	3	4	4	5	4	3	4	1	1
4	5	2	4	5	5	5	4	2	4	3	5	4	4	3	5	4	2	4	2	5	4	4	5	3	4	1	2	5	4	5	4	3	3	5	5	2	4	5	4	4	2	4	3	4	5	3	5	2	2
4	5	4	3	4	5	4	3	5	4	5	5	5	4	4	5	5	3	4	4	5	3	3	3	4	4	3	5	4	4	4	4	3	3	4	5	4	4	4	4	5	3	3	4	5	4	4	3	2	1
5	4	3	4	2	5	4	3	5	4	2	5	3	4	5	5	4	3	2	5	5	4	3	2	4	5	3	5	4	3	4	2	4	5	4	3	2	5	5	4	3	2	5	5	4	3	4	5	2	2
4	4	5	5	4	5	4	5	4	5	3	4	5	3	4	4	3	4	4	2	2	3	2	4	4	3	1	4	3	2	1	1	1	2	4	4	3	2	3	2	4	3	2	3	4	5	4	2	2	2
5	5	3	4	5	5	4	5	3	4	3	5	4	3	3	5	4	3	4	3	3	3	3	4	5	4	2	3	4	3	2	2	1	3	4	4	3	4	4	3	5	3	2	4	4	3	3	2	2	1
4	5	5	3	4	5	3	5	4	4	3	5	3	4	3	4	5	5	4	5	5	4	4	3	5	4	3	3	4	4	3	3	2	4	5	4	4	5	5	4	4	5	4	4	3	5	4	4	1	2
3	4	4	5	3	5	5	4	4	5	4	4	4	3	4	4	3	4	3	2	3	4	4	4	5	5	2	4	5	4	4	3	4	4	4	3	4	2	4	5	3	4	4	3	4	4	5	4	2	1
5	4	5	4	4	4	5	4	4	4	3	5	4	4	4	4	3	4	3	3	4	3	4	3	3	3	4	4	4	4	4	3	3	3	4	5	4	3	4	5	4	4	5	4	4	3	4	3	2	2
4	3	4	5	4	3	4	5	3	4	5	4	3	5	4	4	3	5	4	3	4	3	5	4	3	4	5	4	3	4	5	3	4	4	3	4	3	5	4	4	3	5	4	4	3	5	4	3	1	2
5	4	4	4	4	5	5	4	4	5	5	5	4	5	4	5	4	4	5	4	4	5	4	4	5	4	2	5	4	2	2	2	1	5	4	4	5	4	4	5	4	4	4	4	4	5	4	4	2	1
4	5	3	4	5	4	4	5	3	3	3	4	3	5	2	3	4	3	2	4	2	4	3	3	5	3	2	4	2	3	4	3	3	4	5	5	4	3	4	3	5	3	4	4	3	4	5	3	1	1
4	4	4	3	4	4	4	4	3	5	3	4	4	4	4	4	4	4	4	4	4	4	4	3	4	3	4	4	4	4	5	5	5	3	4	4	4	4	4	4	4	3	3	5	4	4	4	4	2	2
4	5	3	4	5	4	4	3	4	4	5	5	4	4	3	3	5	4	4	3	5	4	3	4	5	4	3	4	5	4	3	4	3	4	5	5	4	5	4	5	4	3	4	5	4	5	4	5	1	1
5	5	5	5	4	4	4	5	4	3	3	5	3	4	4	4	4	5	5	3	4	4	4	5	4	5	3	5	5	4	3	3	2	4	5	5	4	5	5	4	4	3	3	4	4	5	5	3	2	1
4	4	5	3	4	5	4	5	4	5	4	4	4	5	5	5	4	5	5	4	4	5	4	4	5	5	4	4	5	4	3	4	5	4	4	5	5	4	5	4	4	3	5	4	3	4	5	3	2	1
2	5	3	5	2	4	2	3	1	4	2	2	5	3	4	3	2	5	3	4	2	1	5	3	2	4	1	2	5	3	4	1	3	3	4	1	3	2	2	4	3	1	3	4	2	5	3	4	1	1
4	5	4	4	3	4	5	4	4	5	4	4	4	5	4	4	5	4	5	4	4	4	5	4	5	5	2	5	4	4	5	4	4	3	4	4	4	3	5	4	4	4	4	5	4	4	3	4	2	2
4	5	3	4	4	5	5	3	4	5	3	5	4	4	5	3	4	4	3	2	3	4	2	4	3	3	2	4	4	3	3	2	1	4	4	5	4	5	5	4	4	5	3	4	3	4	2	3	2	1
5	4	4	4	4	5	4	3	3	4	3	4	3	4	3	2	4	4	4	3	4	3	3	3	4	3	4	5	4	4	4	3	3	4	4	4	5	3	3	4	3	3	4	3	3	4	4	3	2	2
5	5	4	5	3	4	2	4	3	4	3	5	4	5	5	4	5	5	5	4	3	4	3	3	4	5	3	5	4	4	3	2	2	2	4	4	5	5	4	3	4	4	5	5	4	4	4	5	2	2
4	5	3	4	4	5	4	3	4	5	4	4	2	3	2	4	3	4	4	5	3	4	3	4	5	4	2	4	3	5	3	4	4	4	3	3	4	4	3	5	3	4	4	3	2	4	5	3	1	1
4	5	3	4	4	5	5	4	5	3	5	3	4	5	4	5	3	3	4	4	2	3	4	4	5	5	1	4	3	4	3	5	5	3	3	4	4	5	5	4	3	4	4	4	5	4	3	4	1	1
4	4	4	5	5	5	4	3	3	4	3	4	4	4	3	3	2	4	4	2	3	3	3	4	4	4	1	4	4	3	3	3	3	3	2	3	3	2	3	3	3	4	4	4	4	3	3	1	2	2
4	5	5	4	5	5	5	4	4	5	3	4	3	4	2	4	5	2	3	3	4	5	3	3	4	2	3	5	5	4	3	3	2	5	3	4	4	4	3	5	2	4	3	4	4	5	3	4	1	2
3	4	5	4	4	5	4	4	3	5	2	4	5	4	3	4	5	4	3	2	4	3	2	3	3	2	3	5	5	4	3	3	2	5	4	5	4	4	4	4	4	2	4	4	4	4	5	4	1	1
3	4	2	5	4	3	1	2	4	3	5	4	2	3	5	4	2	3	5	4	1	2	3	4	5	3	2	2	4	3	5	3	2	4	2	5	3	1	2	4	3	5	2	4	2	3	5	4	1	2
5	4	4	5	4	5	5	3	4	4	3	5	3	4	4	4	4	4	5	4	3	4	4	4	4	3	4	5	4	4	5	3	4	3	3	4	5	4	4	4	5	3	4	4	3	4	4	4	1	2
4	5	5	5	5	5	4	5	5	4	5	4	5	4	5	5	4	3	4	5	4	5	5	3	4	5	5	2	3	4	5	2	3	4	5	4	5	4	4	3	4	2	4	4	5	4	5	5	1	1
4	5	5	4	3	5	4	5	4	3	5	4	5	4	3	4	5	4	3	4	5	4	4	5	3	4	3	4	3	5	5	4	5	4	5	4	3	5	4	5	4	3	4	4	5	4	5	4	1	1
4	5	4	4	3	4	4	4	3	4	4	4	3	5	4	4	4	5	4	4	4	4	5	4	4	3	5	4	4	3	4	5	4	4	4	5	4	4	4	3	3	4	4	4	3	4	4	4	1	2
5	5	4	5	5	3	4	5	3	4	2	5	4	5	5	3	4	2	3	4	4	5	3	4	5	4	4	4	5	4	5	5	4	3	4	5	5	4	5	4	3	4	5	5	4	5	5	3	1	1
5	5	5	5	4	4	5	5	4	5	3	4	3	3	2	4	3	4	3	3	4	4	3	4	4	3	2	5	4	3	2	2	2	4	3	3	4	4	4	4	4	3	4	4	3	4	4	4	2	2
5	4	5	5	4	5	4	5	5	4	3	5	4	5	3	4	3	5	5	2	2	4	3	5	5	5	2	5	5	3	2	1	1	5	5	5	4	3	4	5	5	3	4	3	4	5	5	5	2	2
4	5	4	4	2	4	3	3	2	4	3	4	2	4	4	3	4	4	4	3	2	4	3	4	4	3	2	4	4	3	3	2	2	3	3	4	4	4	4	3	3	2	4	4	3	4	4	3	2	2
5	4	4	4	4	5	5	5	5	5	5	5	5	5	5	4	4	5	5	5	3	4	3	4	5	5	3	4	5	4	3	3	2	2	3	2	5	4	4	4	4	4	4	4	5	4	5	4	2	2
4	5	5	4	5	4	5	4	4	5	5	5	5	5	4	4	5	5	4	5	4	5	4	5	5	4	2	5	4	3	3	2	2	5	4	4	5	3	4	5	4	4	5	4	5	4	5	5	2	2
5	4	5	3	4	5	4	5	5	4	5	5	5	4	5	3	3	4	5	5	4	5	3	4	5	2	4	4	3	4	4	2	1	4	3	4	5	3	4	5	4	5	3	3	4	3	1	2	2	2
4	5	4	5	4	4	5	4	5	4	3	4	3	4	4	3	4	5	4	5	3	4	3	4	4	4	2	4	5	3	2	2	2	4	5	4	3	4	4	5	4	4	4	4	4	3	5	3	2	2
4	5	4	4	5	4	5	4	4	3	5	3	4	4	5	4	3	5	3	4	3	5	4	4	5	4	2	5	4	3	2	1	1	5	5	4	5	3	4	3	5	4	4	5	4	5	5	4	1	2
3	3	2	4	4	4	4	4	5	4	3	5	4	5	4	3	3	2	4	4	2	3	2	3	3	2	6	5	4	4	3	4	4	2	3	4	3	3	4	3	2	4	3	4	3	4	5	4	1	1
5	4	4	5	4	5	4	5	4	3	4	4	3	3	3	4	5	3	4	4	4	5	4	5	5	2	2	5	4	4	3	3	4	4	5	4	3	3	4	3	4	3	5	4	3	3	4	4	2	1
4	5	4	4	3	5	4	5	5	4	4	4	2	5	2	4	5	2	3	4	4	5	5	4	4	5	4	5	5	4	4	4	2	4	5	5	4	4	5	3	4	4	5	5	4	4	5	4	1	1
4	4	4	4	4	4	4	3	3	4	3	4	4	4	4	4	4	4	4	3	4	4	3	3	3	3	3	4	4	4	3	3	3	4	4	4	5	3	4	4	3	3	4	3	4	4	4	3	2	2
4	5	3	4	3	4	4	4	5	4	5	4	3	5	4	4	5	3	4	4	4	5	4	5	5	3	3	4	4	3	2	2	1	4	5	4	4	5	5	4	4	3	5	4	3	5	4	5	1	1
4	4	5	4	2	5	4	4	5	5	4	4	5	4	2	4	2	4	4	5	4	5	4	4	4	5	4	5	4	4	4	2	2	4	5	4	5	4	4	4	5	2	4	4	4	5	4	4	1	2
5	4	4	5	5	5	5	4	3	5	4	5	4	5	3	5	4	5	3	4	3	4	4	3	5	4	2	5	4	3	2	2	1	3	5	5	4	4	4	3	4	5	3	3	3	2	3	4	1	2
4	4	3	4	3	4	4	3	2	5	4	5	4	3	4	4	4	5	5	4	4	3	4	4	5	5	3	5	5	4	4	4	3	4	5	5	4	4	5	5	4	5	4	4	5	4	5	5	2	2
4	5	4	3	4	4	4	5	3	4	3	4	4	3	4	4	3	3	4	4	4	3	4	3	4	5	2	4	4	3	4	4	5	4	3	4	5	4	4	3	4	3	4	4	3	4	5	3	2	2
5	5	5	5	5	5	4	4	4	4	3	4	3	4	4	4	4	4	4	4	3	4	3	3	4	4	4	4	4	4	4	4	4	4	4	4	4	4	5	5	5	3	3	3	4	4	4	3	1	1
4	3	2	4	5	4	4	5	4	5	4	4	3	4	3	4	5	5	4	3	4	5	4	5	3	5	2	5	5	4	3	3	2	4	5	4	4	3	4	3	4	3	3	4	5	4	5	4	2	1
5	4	4	5	2	5	4	3	3	4	2	5	3	4	4	4	4	5	2	2	3	4	3	4	5	3	4	5	4	4	4	2	1	3	2	3	3	2	5	4	4	5	3	4	4	3	4	2	2	1
3	5	4	5	3	4	4	3	3	5	4	5	4	2	1	4	4	5	5	4	4	5	3	4	4	3	3	5	4	4	3	2	2	3	4	5	4	4	4	5	5	3	4	3	4	5	5	4	1	2
4	5	5	4	4	5	4	5	5	4	4	4	2	5	2	4	5	4	4	5	5	4	4	5	5	5	3	4	5	5	3	3	2	5	4	4	5	5	4	5	4	4	5	4	4	5	5	5	1	1
5	4	5	5	3	4	3	5	5	4	5	5	3	5	3	5	4	5	5	5	4	5	4	5	3	5	4	5	5	4	4	3	3	5	5	5	3	4	4	4	3	3	4	3	5	4	3	5	2	1
4	5	5	4	4	5	4	5	5	3	4	4	3	4	4	5	4	5	5	4	4	5	4	4	5	4	5	4	5	4	5	5	4	5	5	4	5	4	5	5	4	4	5	4	3	5	4	4	1	2
5	4	4	4	5	4	5	4	5	4	4	4	5	4	2	5	4	5	4	3	4	5	5	4	4	4	4	4	5	4	4	3	2	5	4	5	5	5	5	4	5	4	5	5	4	4	5	5	2	1
5	5	5	5	5	5	4	4	4	3	5	5	5	5	5	4	5	5	5	5	5	4	5	5	5	5	2	4	5	4	3	3	2	2	4	4	3	3	5	5	5	4	4	4	5	5	4	4	2	1
4	5	5	5	4	5	4	3	5	4	3	5	4	5	3	4	4	3	4	3	5	4	3	4	5	4	5	5	5	4	4	3	4	4	5	5	4	5	4	4	5	3	4	4	5	4	5	3	1	2
5	5	4	5	4	3	5	4	3	3	5	4	5	4	5	5	4	5	4	3	3	3	4	3	5	4	2	5	3	5	3	2	3	5	4	5	3	4	3	4	3	5	4	4	3	5	4	3	2	2
3	3	4	4	3	4	4	4	4	3	3	2	2	4	3	3	4	4	4	4	5	4	4	4	4	4	3	4	4	4	4	3	2	3	4	4	4	4	3	2	3	4	4	4	3	3	4	4	1	1
3	5	3	4	3	2	5	3	4	5	3	4	3	5	3	3	4	5	3	4	3	5	3	4	3	5	3	3	4	5	4	3	5	3	4	5	4	3	3	4	5	3	4	5	3	4	5	3	2	1
4	5	2	3	5	4	5	4	4	3	3	5	2	4	2	4	5	1	2	3	1	3	4	3	3	1	2	5	4	2	1	1	1	4	3	5	2	2	4	1	3	2	5	4	3	3	3	3	2	2
4	5	4	4	5	4	4	3	4	5	4	4	3	3	3	4	3	4	4	3	4	5	4	5	4	5	3	5	5	4	3	3	2	4	3	4	5	3	4	5	4	4	4	5	4	5	4	4	2	2
4	4	5	5	4	4	4	5	3	4	5	4	5	5	4	4	4	5	4	4	4	3	5	4	3	4	4	4	5	4	3	4	4	5	5	5	3	4	4	5	4	4	5	4	5	4	4	5	2	2
5	4	5	5	5	4	4	5	5	4	3	5	4	3	4	4	4	2	4	3	4	4	3	3	4	4	3	5	4	4	3	3	2	4	5	4	4	4	5	4	4	3	4	5	4	4	5	3	2	1
5	5	4	4	4	5	4	4	4	3	3	5	3	5	4	3	4	5	4	4	2	4	3	4	4	4	3	5	4	4	3	2	2	1	2	4	3	3	4	3	4	4	4	5	4	3	4	3	2	1
5	4	4	5	5	4	4	4	3	5	3	5	3	4	5	4	3	5	4	5	3	4	4	3	5	4	4	5	4	4	5	3	4	3	4	5	4	4	4	3	5	4	5	5	3	4	4	3	1	2
4	5	3	4	4	5	4	4	5	4	4	4	5	3	3	4	5	4	4	4	4	5	4	4	3	4	2	5	4	4	3	3	3	4	5	4	4	4	4	5	4	3	3	4	5	4	4	4	2	1
4	3	4	3	2	3	4	5	4	4	3	2	2	1	1	4	4	3	5	4	4	3	3	4	5	4	3	3	4	4	4	5	3	4	5	4	3	4	4	3	3	4	3	4	4	3	3	4	1	1
4	5	5	5	4	5	5	4	4	5	3	4	4	3	4	5	4	5	5	4	4	5	5	5	4	5	2	4	4	3	3	5	3	4	4	4	5	4	4	4	4	5	5	5	5	5	4	3	2	1
5	4	4	5	4	5	4	5	3	5	4	4	3	4	4	5	4	4	4	4	5	3	4	4	3	4	2	3	4	5	4	4	5	5	4	5	4	4	4	5	4	4	4	5	5	4	5	4	2	1
3	4	3	5	4	5	3	4	5	4	3	4	5	4	4	3	5	4	4	4	4	3	4	5	4	3	3	4	3	4	3	4	5	4	5	4	3	4	4	5	4	5	5	3	4	5	4	4	2	2
4	4	4	3	3	4	4	4	4	3	4	4	3	4	3	4	5	3	2	3	4	5	4	4	3	4	3	5	4	4	3	3	2	2	3	4	3	4	4	4	3	3	4	5	4	3	4	4	2	2
5	4	5	4	5	4	4	5	4	4	4	4	5	5	5	4	5	4	4	3	4	3	4	4	4	3	5	4	3	4	3	3	2	5	4	5	4	4	4	5	4	3	4	3	4	3	4	2	1	2
4	5	5	5	5	5	4	5	3	5	2	5	5	5	3	3	4	5	5	2	4	5	5	5	4	2	2	5	5	3	3	2	2	4	5	5	5	4	4	5	5	3	5	4	5	5	4	5	2	2
5	4	4	5	5	4	4	5	5	4	4	5	4	3	4	4	3	4	5	4	4	5	4	4	4	5	3	5	4	4	2	2	1	3	5	5	4	4	5	4	5	4	4	5	5	4	4	5	2	1
4	5	3	4	4	5	3	3	5	4	4	4	5	3	3	4	3	5	5	2	4	4	5	4	5	4	3	4	2	4	5	4	3	4	5	5	3	5	4	5	3	4	4	5	5	3	5	4	2	1
5	4	2	4	3	4	3	4	5	5	4	5	4	2	3	5	3	4	3	4	4	5	5	3	4	3	3	5	4	4	3	2	2	3	5	4	4	5	4	3	5	4	3	3	5	3	5	4	1	2
4	5	4	5	5	4	4	4	5	5	4	4	5	3	3	4	4	5	4	3	4	5	4	4	5	4	4	4	5	4	4	4	3	4	5	5	4	4	5	4	4	5	3	4	4	5	4	4	1	2
5	4	4	5	5	5	5	4	4	4	4	5	4	4	3	4	5	5	4	4	4	5	4	4	4	3	4	5	5	4	4	3	2	5	5	5	4	4	4	4	4	3	3	4	5	5	4	4	1	1
3	4	3	4	3	3	3	4	3	4	3	3	4	3	3	3	4	3	4	4	3	4	3	4	3	3	1	3	4	3	3	4	4	3	3	4	3	4	3	3	4	3	3	3	4	3	4	4	1	2
4	3	2	4	3	4	4	4	2	4	4	4	2	2	4	4	3	4	4	2	2	4	4	4	3	2	1	3	4	2	4	3	2	3	2	3	4	3	4	3	4	2	3	4	2	3	4	2	2	2
5	4	3	4	5	5	4	5	4	5	4	5	4	5	4	4	5	4	3	4	4	5	4	4	5	4	2	4	5	4	3	4	3	4	5	4	5	5	4	5	4	5	5	5	4	5	4	5	1	2
5	5	5	4	4	5	5	5	5	4	3	5	5	4	3	3	5	5	4	3	4	3	3	4	3	3	2	5	4	3	2	1	1	5	4	4	4	5	4	5	3	4	4	3	3	3	4	3	2	1
5	4	4	5	4	5	5	4	4	5	4	4	3	4	5	4	2	5	5	4	4	5	5	4	4	5	3	5	4	5	4	3	3	4	5	5	4	5	5	4	4	3	4	4	5	5	4	5	1	2
4	4	4	5	5	5	4	4	5	4	4	4	4	4	3	4	4	5	5	4	4	4	4	5	4	5	4	5	5	5	4	4	4	4	4	5	4	4	4	4	5	4	4	4	4	5	4	4	1	2
4	5	5	4	3	5	5	4	4	5	3	5	4	4	5	3	5	4	5	3	4	4	5	5	3	4	4	5	4	5	5	3	4	3	4	4	5	3	4	5	3	4	4	5	4	4	3	4	1	2
4	3	3	2	4	4	5	4	3	3	2	4	4	3	3	4	4	2	4	3	4	4	3	3	3	4	1	4	3	3	4	4	4	5	4	3	3	3	3	4	4	5	4	5	4	4	4	3	2	1
5	5	5	5	4	4	5	4	4	4	3	4	2	4	5	4	5	4	2	1	4	3	4	4	4	4	5	4	4	4	4	4	4	2	1	2	4	3	4	4	5	4	4	2	4	4	5	1	2	1
5	4	3	4	2	5	4	3	3	4	3	5	3	3	4	3	4	3	4	2	3	3	4	4	3	4	5	5	5	5	4	4	3	4	5	5	3	3	4	4	5	3	4	5	4	3	4	5	2	1
4	4	5	3	4	4	5	5	4	4	5	4	3	4	3	3	4	4	5	3	5	4	5	3	4	4	3	4	4	3	5	3	4	3	4	3	5	3	4	3	5	2	3	5	4	5	3	4	2	1
4	3	2	4	2	5	3	4	5	5	3	5	2	3	5	4	4	3	5	2	3	4	3	5	4	5	2	5	5	4	3	2	1	4	3	4	3	4	3	4	4	5	3	5	3	4	4	5	2	1
4	5	4	4	5	4	4	5	5	4	4	5	4	4	5	5	3	5	4	4	4	4	5	4	4	5	2	5	5	4	3	3	2	4	5	5	4	3	4	5	5	4	4	4	4	5	5	4	2	1
4	3	4	5	3	5	5	3	4	4	3	3	4	4	3	3	4	4	5	3	3	4	4	5	4	3	2	5	4	4	3	3	2	4	5	4	5	3	4	4	3	4	3	4	5	4	4	5	2	1
4	4	5	5	5	4	5	4	4	5	3	4	3	5	4	2	4	3	4	2	2	4	3	4	5	4	3	4	4	5	3	2	2	3	4	5	4	3	5	3	4	5	5	4	4	3	5	3	2	2
4	3	4	4	4	5	3	4	5	3	4	4	3	4	5	4	3	3	4	3	4	5	5	4	3	3	2	4	3	4	5	4	2	4	3	3	4	4	5	4	4	4	3	4	3	3	4	4	2	1
5	5	5	5	4	5	4	5	5	5	3	4	4	4	3	4	4	3	4	5	3	4	4	3	4	3	2	5	4	4	4	3	3	3	4	4	4	3	4	4	4	4	4	4	3	4	3	4	1	1
4	5	5	4	3	4	4	5	5	4	5	4	3	4	5	4	4	5	5	4	5	4	5	5	4	5	4	4	3	4	5	4	3	4	5	4	5	4	4	5	5	4	4	4	5	5	4	4	1	1
4	4	3	3	3	4	4	4	4	4	4	3	4	4	3	4	5	5	4	4	3	4	4	4	4	4	2	4	3	4	4	4	3	3	4	4	3	4	4	4	4	3	4	4	4	4	4	4	2	1
5	4	3	5	4	5	4	5	5	4	5	4	4	5	2	5	4	5	3	4	4	5	4	5	4	3	5	5	5	4	4	4	3	5	4	5	4	5	4	5	4	3	3	4	5	4	4	5	1	2
5	3	4	5	3	4	5	2	3	2	4	4	5	2	4	5	4	3	4	2	1	4	5	4	5	5	2	5	5	4	3	2	1	1	4	5	3	3	5	4	4	2	3	4	3	5	5	4	2	1
4	5	5	4	4	5	4	4	5	5	4	4	5	4	4	3	4	3	4	5	4	4	5	5	5	4	3	4	4	5	4	4	5	2	4	3	4	4	4	5	5	3	4	5	4	4	3	5	2	1
4	5	4	3	1	2	2	3	1	4	4	3	2	5	4	4	5	3	4	4	2	5	4	2	5	3	3	3	4	2	4	4	5	3	4	5	5	4	3	4	2	4	5	4	5	3	4	5	2	1
5	4	3	3	4	1	5	2	5	4	3	5	2	3	4	2	5	4	3	2	5	4	4	5	2	3	3	4	3	5	3	2	5	5	2	4	3	3	4	5	2	5	2	4	3	2	5	3	2	1
4	5	4	4	4	4	4	5	4	4	4	4	5	4	4	4	5	4	4	4	4	5	4	4	4	4	2	4	5	4	4	4	5	4	5	4	4	4	4	5	4	4	4	4	5	4	4	4	1	2
5	5	4	5	3	5	4	3	5	5	4	4	5	4	3	5	3	4	5	4	5	4	4	5	3	5	4	3	4	3	3	4	3	4	3	4	4	3	3	5	4	5	3	4	3	4	3	5	1	1
5	4	3	2	1	5	4	2	4	5	3	3	2	5	5	4	2	5	4	1	2	4	5	5	4	4	1	4	3	2	1	3	1	3	5	2	3	4	4	3	4	2	5	4	5	3	4	5	2	1
4	5	5	3	4	5	4	3	5	5	4	4	3	4	4	3	5	5	4	3	4	3	4	4	3	5	4	5	5	4	5	4	3	5	5	4	5	4	3	5	4	3	5	4	5	3	5	4	1	1
5	4	5	4	5	5	5	5	5	4	5	5	5	3	4	5	5	5	5	4	3	5	5	5	3	5	4	5	4	3	4	4	2	5	5	5	4	2	5	5	4	3	5	3	4	2	5	4	2	1
4	5	5	4	3	5	4	5	4	3	3	3	4	5	4	4	3	5	4	4	5	4	5	5	3	3	5	5	4	5	5	4	3	5	2	5	4	3	3	4	5	3	4	4	3	5	4	5	2	1
4	2	4	3	2	4	3	2	4	2	3	4	2	4	4	4	2	4	3	3	5	3	2	4	2	4	1	4	2	3	3	2	4	4	2	3	4	3	2	4	3	2	4	3	2	3	4	2	1	1
5	4	5	4	4	4	4	3	5	5	5	2	3	1	1	4	3	5	5	1	2	4	4	5	4	4	2	5	5	3	2	2	2	1	2	2	3	2	4	5	4	4	4	5	5	4	3	5	2	1
4	5	4	3	4	3	4	3	2	3	4	5	4	3	4	4	3	4	5	3	2	3	4	3	4	5	2	4	3	5	4	3	4	4	3	4	3	5	4	3	4	3	5	3	5	4	3	4	1	1
5	4	4	5	3	4	5	4	4	5	3	5	3	4	5	5	5	4	4	3	3	4	4	4	5	5	4	3	4	4	4	5	3	4	3	4	5	4	5	4	4	3	4	4	5	4	3	5	2	1
4	5	4	5	3	4	5	4	5	3	4	4	5	4	4	5	4	5	3	4	4	3	4	5	4	5	4	5	4	3	4	5	4	5	4	5	3	4	4	3	4	5	4	5	4	3	4	3	1	2
4	3	4	5	4	3	4	3	4	5	4	4	4	5	4	4	3	5	4	2	4	3	4	3	4	5	3	4	5	4	3	3	2	4	3	4	5	4	4	3	4	3	4	4	5	4	3	4	2	1
4	5	4	5	4	5	4	5	4	5	4	4	5	4	5	4	5	4	3	5	4	5	3	5	4	5	2	4	5	3	5	4	5	4	5	4	3	5	4	5	4	5	4	3	5	4	4	5	2	1
4	4	2	4	4	4	4	3	3	4	4	4	5	4	4	3	4	4	3	4	3	4	4	3	4	3	1	4	3	3	3	3	2	4	3	4	4	4	3	4	4	3	4	3	4	4	4	3	2	1
4	5	3	4	5	3	5	3	4	2	3	5	1	2	3	5	4	3	4	2	2	4	5	4	4	5	3	4	5	3	5	2	4	5	4	3	3	4	2	3	2	4	5	3	2	4	5	4	2	1
4	4	5	4	5	5	4	4	4	5	4	4	4	4	4	4	5	5	5	4	4	4	4	4	5	5	4	4	4	4	4	4	4	5	5	5	5	5	4	4	4	4	4	4	4	4	5	5	1	2
4	5	5	4	4	5	4	5	4	5	4	4	3	4	3	4	4	5	5	3	3	4	4	5	5	4	4	5	5	4	4	3	2	4	5	4	5	4	4	3	3	4	3	5	3	4	5	4	1	1
5	4	3	2	2	3	4	3	4	5	4	2	3	4	3	5	4	3	4	5	4	5	3	4	5	4	3	4	5	4	3	3	3	4	5	4	5	3	3	4	5	4	5	4	3	4	5	4	2	1
4	5	3	4	2	3	5	3	4	2	4	5	2	4	3	4	2	3	5	4	4	5	2	3	5	4	3	4	3	5	4	2	3	4	2	5	3	4	5	2	4	1	3	5	3	4	2	5	1	1
5	4	3	4	5	4	4	5	4	3	5	4	4	5	3	5	4	3	5	4	4	5	3	4	4	5	2	4	4	5	3	5	4	5	4	4	5	3	4	3	5	4	5	4	5	3	4	5	1	1
4	5	5	3	4	4	5	3	5	4	4	4	3	3	3	4	5	5	2	3	4	4	5	3	4	5	3	4	4	5	3	3	3	2	3	4	3	4	5	5	4	3	4	4	4	3	5	3	2	1
4	5	3	3	3	4	4	4	3	4	2	3	3	4	4	4	4	3	4	3	2	3	3	3	4	3	1	4	3	4	4	3	4	3	2	3	2	2	4	3	4	3	4	2	4	2	3	3	2	1
4	5	3	4	2	4	2	4	3	2	3	4	3	4	4	2	4	3	2	2	4	3	2	3	4	3	3	5	4	4	3	2	2	2	3	4	2	3	4	4	5	2	3	5	4	3	3	2	1	1
5	3	4	4	5	4	5	4	4	5	4	4	5	3	4	5	4	5	5	3	4	3	5	4	4	3	3	1	3	5	3	2	1	4	5	4	5	3	4	3	4	4	3	4	5	4	3	4	2	1
4	3	5	4	3	4	4	3	4	3	4	4	3	5	4	4	4	3	5	4	4	3	5	4	4	5	4	4	5	4	5	3	3	4	3	5	4	3	4	3	5	4	4	4	5	4	5	3	1	2
4	3	2	4	1	3	4	5	4	3	3	3	2	1	2	4	3	3	4	2	4	3	4	4	5	3	3	4	3	4	2	1	2	4	3	4	2	2	4	3	4	2	2	3	4	3	3	2	2	2
5	4	4	5	5	3	2	4	3	2	3	5	2	4	3	4	2	4	5	1	3	4	4	5	4	2	3	3	4	5	2	2	1	2	3	5	4	1	5	4	4	2	5	4	5	3	2	4	2	1
4	5	4	5	5	5	5	5	4	4	3	5	5	5	4	4	5	4	4	4	3	4	4	4	5	5	3	4	4	5	4	3	5	4	5	5	5	4	4	5	5	3	4	2	4	3	5	4	2	2
3	5	4	5	4	5	4	3	3	4	3	4	3	4	4	4	3	4	4	3	4	4	3	4	4	3	4	5	4	4	4	4	3	3	4	4	4	4	4	5	4	3	3	2	3	4	4	3	2	2
3	4	5	5	3	4	4	5	5	4	4	5	2	4	5	3	5	4	5	5	5	5	5	4	3	4	4	5	5	5	4	3	2	3	4	4	5	5	4	5	5	4	4	3	5	5	5	2	1	2
5	4	4	4	5	5	4	5	5	4	4	5	4	5	5	4	3	3	4	3	3	4	4	5	5	5	4	5	4	4	4	3	3	3	3	3	4	3	4	4	4	3	4	5	4	4	5	5	2	2
5	4	5	4	4	5	3	4	2	4	3	4	4	5	4	4	3	2	2	2	3	4	4	4	3	3	3	5	5	4	4	4	4	4	5	3	4	3	4	3	4	3	4	4	4	5	3	4	2	2
4	4	5	4	3	4	5	5	5	3	3	2	1	4	3	4	3	4	5	3	2	4	3	3	4	2	2	4	5	3	3	4	2	2	3	4	4	3	4	4	5	2	3	4	5	4	4	3	2	2
5	5	5	4	4	5	4	4	4	4	4	4	3	5	4	5	4	4	5	5	4	4	4	4	4	5	2	5	4	4	3	4	5	3	5	5	4	4	5	4	4	4	4	4	5	5	4	5	1	1
4	3	5	4	5	4	4	3	4	4	4	5	4	3	3	4	3	5	4	3	4	4	3	4	3	3	4	5	4	4	4	3	2	3	4	5	4	3	4	4	5	3	3	3	3	4	4	4	1	2
5	4	4	5	3	5	4	4	3	5	2	5	5	5	4	5	2	4	3	2	1	2	4	4	3	2	4	5	5	5	4	3	2	1	4	4	2	3	4	3	5	5	3	4	3	5	4	1	2	1
4	4	4	4	4	4	4	4	4	4	4	4	4	4	4	4	4	4	4	4	4	4	4	4	4	4	4	4	4	4	4	4	3	4	4	4	4	4	4	4	4	4	4	4	4	4	4	4	1	2
5	5	4	3	4	3	3	4	4	5	4	5	3	4	4	4	3	4	3	4	4	3	4	4	3	4	3	4	4	4	3	2	2	4	5	5	4	3	4	4	3	3	4	4	3	3	4	4	2	2
5	4	4	3	4	5	5	4	3	5	3	4	4	5	3	4	3	5	4	3	3	4	3	4	3	5	3	5	4	4	3	3	2	3	3	4	2	3	4	3	2	3	3	4	3	4	2	3	2	2
4	3	4	5	4	5	4	5	4	5	4	4	5	4	5	4	5	4	5	4	3	5	4	5	4	5	1	4	3	4	5	4	4	3	4	3	4	2	4	3	4	5	4	4	5	4	5	3	2	2
3	5	3	2	3	5	5	4	5	2	3	5	3	5	5	4	2	1	3	3	5	4	5	4	4	3	3	5	4	4	3	2	1	3	2	4	5	3	3	4	5	3	4	5	4	3	4	4	2	2
4	5	5	4	4	5	5	4	5	5	4	5	3	4	4	4	5	5	5	4	4	4	5	4	3	4	1	4	2	1	1	1	1	4	5	5	5	4	4	5	5	4	4	5	5	4	4	3	2	2
3	4	4	3	3	4	3	4	4	4	3	4	4	5	3	3	4	4	3	3	4	4	3	3	4	3	2	3	4	4	3	3	3	2	3	3	4	3	2	3	2	2	3	3	2	2	2	3	2	1
5	4	5	4	3	4	4	5	5	4	4	4	5	5	2	4	5	4	4	3	3	5	5	4	5	4	3	5	5	4	3	2	1	4	5	5	4	5	4	5	4	4	5	5	5	4	3	4	2	2
5	4	5	5	5	5	5	5	4	3	3	4	4	4	4	4	3	3	3	3	3	4	3	3	3	3	3	4	4	4	3	2	1	3	5	5	4	3	5	3	3	3	3	5	4	3	4	3	2	2
4	3	3	4	3	4	5	4	5	4	5	3	4	5	4	4	3	3	4	3	3	4	4	4	4	5	1	5	4	4	3	3	3	4	3	3	4	3	5	4	4	5	4	4	3	4	4	3	2	2
5	4	3	1	3	4	4	4	3	3	5	4	5	5	1	5	5	4	4	3	5	4	5	5	4	3	3	4	5	4	3	1	1	5	4	4	4	3	5	4	5	5	5	2	4	4	5	5	2	1
5	4	3	4	3	5	5	4	3	5	2	5	4	3	3	3	3	4	4	2	4	4	3	4	4	5	3	5	4	5	3	3	1	3	4	3	4	2	4	3	5	3	5	5	4	4	3	2	2	2
4	5	4	4	4	4	5	5	4	3	5	4	2	4	1	4	5	5	4	4	4	5	5	4	4	5	4	5	5	4	4	3	2	4	5	5	4	4	5	4	5	5	4	4	4	5	5	5	1	2
4	5	4	4	5	5	4	5	4	5	4	4	4	5	4	4	5	4	4	5	4	4	5	4	5	4	4	4	5	4	4	5	4	4	5	4	5	4	4	4	5	4	5	4	4	5	4	4	2	2
4	5	4	3	3	4	4	5	5	4	4	3	4	4	3	4	3	5	4	3	3	4	3	3	4	4	3	5	4	3	3	2	1	3	2	3	4	4	5	4	4	3	4	3	4	5	4	3	2	2
5	4	4	5	5	5	4	5	5	4	4	5	4	5	5	4	5	4	4	5	4	3	3	3	4	3	3	4	4	3	3	4	3	4	3	4	4	3	4	4	5	4	5	3	4	4	4	4	2	2
5	4	4	5	4	5	5	4	4	5	4	5	4	4	3	4	4	5	4	5	5	4	4	5	5	4	5	5	5	5	4	4	2	3	3	5	4	4	4	4	5	4	4	4	4	5	4	5	1	2
4	5	4	5	3	5	4	3	4	4	3	4	5	5	4	5	5	3	4	4	3	4	3	4	3	4	2	4	3	3	4	4	5	5	4	5	4	3	4	4	5	3	4	4	5	4	3	4	2	2
3	4	4	3	3	4	4	4	4	4	4	3	4	4	4	4	4	4	4	3	3	4	4	4	4	3	1	4	3	4	4	3	3	3	4	4	3	3	4	4	4	3	4	3	4	4	4	3	2	2
4	5	3	4	5	4	4	5	3	4	4	4	4	4	2	4	5	3	3	5	3	4	4	5	4	3	4	5	4	4	4	3	2	4	5	4	4	3	4	5	4	4	4	4	3	4	4	3	1	1
5	5	4	4	5	5	5	4	5	5	4	5	5	4	4	4	4	5	5	4	5	4	4	5	5	4	5	5	5	4	4	4	3	3	3	4	4	4	4	3	4	4	5	5	4	4	5	5	1	2
4	5	5	4	3	4	5	4	4	3	3	4	3	3	2	4	3	4	4	2	4	5	3	4	4	4	4	5	4	4	4	3	3	4	5	4	4	4	5	4	5	3	3	4	3	5	4	3	2	2
4	5	4	5	3	4	5	4	4	4	3	5	3	5	4	3	4	3	4	3	4	5	4	4	3	3	3	5	5	4	3	4	4	4	3	4	4	4	5	3	5	4	5	2	4	4	5	5	2	2
3	4	3	4	3	4	4	3	4	3	3	5	3	4	3	3	4	5	3	4	3	4	3	4	5	4	5	4	5	5	4	4	2	4	5	4	3	4	4	5	4	3	4	4	5	4	5	4	1	1
4	5	4	4	5	4	5	5	4	3	4	4	5	4	5	5	4	4	5	3	4	5	5	3	4	5	6	5	4	4	4	5	4	5	4	4	5	5	4	5	4	4	5	4	3	4	5	4	1	2
5	4	3	4	3	5	5	4	4	4	3	5	4	4	3	4	4	4	3	3	4	4	3	3	4	3	2	5	5	4	3	3	3	4	4	5	4	3	5	5	4	4	4	4	5	4	4	4	2	2
5	2	3	3	4	4	4	3	3	1	2	5	3	4	2	4	4	5	4	3	4	3	5	4	2	4	1	4	3	2	1	1	1	5	3	4	3	4	2	4	3	5	2	5	3	4	2	3	2	1
5	4	5	4	4	5	4	3	4	4	5	4	5	5	4	3	4	4	5	3	5	4	4	5	4	4	4	5	5	4	5	3	3	4	5	4	4	5	3	5	4	4	5	4	5	5	4	4	1	2
3	4	4	4	3	4	3	4	3	3	3	3	4	4	4	4	5	4	4	3	3	3	4	4	3	4	1	4	3	3	3	4	3	5	4	3	3	4	3	4	4	3	3	3	4	4	3	3	2	2
4	4	5	5	5	4	4	4	3	3	3	5	5	4	4	4	5	5	5	2	3	4	4	5	4	4	5	4	4	5	4	4	3	4	5	5	4	4	4	4	5	3	3	4	4	5	5	2	1	2
5	4	3	4	4	5	4	5	4	4	5	5	3	4	5	4	4	5	3	2	3	4	4	4	5	4	2	4	4	3	2	2	1	3	4	5	4	4	4	3	4	3	3	3	4	4	3	3	2	2
5	4	3	4	3	5	4	5	5	5	2	5	4	5	5	5	4	5	4	5	5	4	3	3	5	3	2	4	5	3	3	4	5	3	2	2	4	4	5	5	4	4	3	5	4	5	4	4	2	1
3	4	4	5	4	5	5	4	5	4	3	4	4	5	5	3	3	4	4	4	4	3	5	4	5	5	1	4	5	5	5	4	5	3	3	4	4	3	3	4	5	3	4	5	4	5	4	4	2	2
4	5	4	3	4	3	4	3	5	4	2	4	3	4	2	4	3	2	2	3	4	3	4	3	2	3	2	4	3	2	4	3	4	2	1	2	3	2	3	2	4	3	2	3	2	4	3	3	2	1
5	4	4	5	5	4	5	5	3	5	3	5	4	4	5	3	4	3	5	2	3	4	3	4	5	4	3	5	4	4	3	2	2	3	3	4	3	2	4	4	5	5	5	5	5	4	4	3	2	2
4	5	2	4	2	3	2	4	1	2	4	4	2	3	1	3	4	4	3	2	3	4	5	4	4	5	2	4	5	3	3	2	1	2	3	4	4	3	4	3	4	3	4	4	4	3	2	4	2	1
4	5	5	3	4	4	4	5	3	5	3	5	4	4	3	5	4	4	3	2	3	4	4	5	5	4	3	4	5	5	3	2	3	4	4	5	5	4	4	3	5	4	5	4	5	5	4	3	1	1
4	3	5	4	3	5	4	3	5	4	5	5	3	4	5	4	3	5	4	5	4	3	4	5	3	4	2	5	3	4	5	4	3	4	3	5	4	3	5	3	4	5	4	5	3	4	5	4	2	1
5	4	5	4	3	4	3	3	2	4	3	3	2	1	1	4	3	4	3	2	2	2	3	2	4	3	3	4	4	4	3	2	2	3	4	4	3	4	4	4	3	2	4	5	2	4	4	4	1	1
4	4	4	5	4	5	3	4	3	3	3	4	2	4	4	4	5	5	5	5	3	4	5	3	4	3	2	4	4	3	2	3	2	3	4	5	4	5	5	4	4	5	5	4	3	4	3	5	1	1
2	2	4	2	4	1	1	1	2	3	1	1	2	1	4	1	1	2	1	2	3	1	2	3	1	1	3	3	4	2	1	1	1	2	4	5	2	1	4	1	3	1	3	2	1	3	2	4	2	1
5	4	2	3	4	4	5	4	4	5	3	5	2	4	2	4	5	4	5	3	3	5	4	5	4	3	1	5	4	4	3	3	3	4	3	5	4	3	4	5	4	4	3	4	3	4	5	5	2	1
4	4	5	3	2	4	4	4	2	4	3	4	5	5	5	4	4	4	3	2	4	4	3	4	4	3	1	5	2	1	1	1	1	1	2	2	1	2	4	3	4	3	4	4	5	3	4	4	2	1
4	4	5	5	3	4	5	5	4	4	3	4	3	5	3	3	4	4	3	3	3	4	4	5	4	3	3	3	5	4	5	4	5	5	4	5	3	4	5	4	5	3	4	5	5	4	4	3	2	1
5	5	5	3	5	4	5	4	4	5	3	5	4	5	5	4	5	3	4	3	4	3	3	3	4	3	4	4	5	5	3	4	3	4	4	3	2	3	4	3	4	2	3	4	5	3	3	4	2	1
4	4	3	4	5	4	4	4	3	5	5	4	2	4	4	4	4	5	4	3	3	4	4	5	5	4	1	5	4	4	5	5	5	2	3	3	4	3	4	4	5	3	4	3	4	4	5	5	2	1
3	3	3	2	2	4	3	3	3	3	2	3	3	3	2	3	3	3	3	2	3	3	2	2	2	2	2	3	3	3	3	3	3	3	3	3	3	2	3	3	3	2	2	3	3	3	2	2	2	1
5	3	5	4	5	5	5	3	2	4	2	4	3	5	4	4	2	3	3	2	2	4	3	4	2	4	3	4	3	3	4	2	5	5	4	3	4	2	3	2	5	5	3	3	2	5	4	3	2	1
4	4	4	3	3	5	4	4	4	3	3	1	4	4	3	4	4	5	5	3	4	4	4	3	3	4	2	4	3	3	4	4	3	4	3	4	4	4	4	3	4	3	3	4	4	5	4	3	2	1
5	5	4	3	4	4	5	3	5	5	3	4	3	4	3	4	3	3	4	5	3	4	3	3	4	5	4	3	4	3	4	3	3	4	5	4	3	4	5	4	3	3	4	3	4	3	4	3	2	1
4	3	3	4	4	4	4	4	4	4	3	4	3	4	3	3	3	4	4	3	4	4	3	4	4	2	3	5	5	5	3	2	2	3	3	4	4	5	1	2	3	3	1	4	3	3	4	2	2	1
4	5	4	3	4	5	4	3	2	4	3	2	3	4	3	3	2	4	5	1	2	3	2	3	4	5	1	2	3	4	4	2	3	2	3	4	3	2	2	3	2	4	3	4	3	4	5	4	2	1
3	3	3	4	4	3	4	4	3	4	4	5	4	5	4	3	4	4	4	3	4	4	4	3	4	4	3	5	4	4	4	4	3	4	3	4	4	4	4	3	3	4	3	3	3	4	4	3	2	1
4	5	5	4	5	5	4	3	3	4	4	5	3	2	2	5	5	4	3	3	3	3	4	4	3	4	4	4	5	3	3	4	3	3	4	5	3	4	4	3	5	3	4	3	4	5	4	3	2	1
2	3	4	2	4	4	1	4	2	4	3	3	3	4	4	1	3	4	3	4	3	3	4	4	4	4	2	3	4	4	3	4	4	2	3	4	4	4	2	3	2	3	3	3	3	4	3	2	2	1
4	5	4	3	3	4	4	4	3	4	3	5	3	4	4	3	4	4	5	4	3	3	3	4	4	4	2	4	4	4	4	4	4	4	4	5	3	4	4	3	4	4	3	3	4	4	4	4	2	1
5	4	4	5	3	5	4	5	5	3	4	5	5	4	3	4	5	5	4	3	4	5	5	3	4	5	5	4	5	5	4	3	4	4	5	4	3	4	4	5	4	3	5	4	3	5	4	5	1	1
4	2	3	5	3	3	2	3	4	2	3	4	2	3	3	5	3	3	5	2	3	4	4	2	3	4	2	4	2	3	3	4	2	5	2	3	3	3	5	2	3	4	4	2	2	4	3	4	2	1
4	3	5	4	4	4	5	4	5	4	2	4	5	3	3	3	5	4	3	3	4	3	4	4	5	4	3	4	5	3	4	4	3	3	4	5	3	4	3	2	3	4	3	3	4	5	3	3	1	1
5	4	4	3	5	5	5	5	2	5	4	3	2	5	3	5	4	3	4	4	2	3	4	3	3	3	3	4	3	4	3	5	2	3	2	2	2	4	4	4	3	4	4	5	4	3	3	4	2	2
3	4	4	4	5	4	4	3	3	4	3	5	3	4	2	4	3	4	4	5	4	3	4	5	4	3	3	3	4	4	5	4	3	3	4	4	3	5	4	5	3	4	4	3	5	5	4	3	2	1
4	5	3	2	3	4	5	4	4	5	3	5	4	4	3	3	4	2	2	3	2	3	3	2	2	4	2	4	4	3	2	3	2	2	3	3	2	3	4	4	5	3	5	5	4	2	3	3	2	1
4	5	3	4	3	5	4	3	4	5	4	4	3	4	3	4	3	3	5	4	4	3	5	3	4	3	4	4	3	4	5	3	4	3	2	5	2	3	4	2	3	4	5	4	5	3	4	3	2	1
4	4	5	5	4	5	4	5	5	3	3	5	3	5	2	4	4	5	3	3	4	5	3	3	4	4	3	5	4	4	3	2	2	4	4	5	5	4	5	4	4	5	3	3	4	4	5	4	2	1
5	4	4	4	5	5	4	4	4	4	3	4	4	4	2	4	4	4	3	4	3	4	3	3	3	4	2	4	4	4	4	4	4	3	3	4	4	4	4	4	4	4	4	3	4	4	4	4	2	1
5	4	5	4	4	5	5	4	4	4	5	5	4	3	5	4	5	5	5	4	2	3	4	4	5	5	1	4	3	2	2	2	2	3	2	2	4	2	4	5	4	4	5	5	4	5	4	4	2	1
5	4	4	3	3	5	4	4	3	4	3	4	3	5	2	3	4	4	5	5	2	4	4	4	3	3	1	4	3	3	2	2	1	3	4	4	3	3	4	4	4	3	5	3	4	4	3	3	2	1
4	5	4	4	3	5	3	4	3	5	2	5	3	4	4	4	5	5	4	3	4	3	2	3	4	3	4	4	3	5	4	3	2	4	5	4	4	3	3	2	4	3	4	2	4	3	4	3	2	1
4	4	5	5	5	4	4	5	5	4	3	5	4	5	5	5	4	4	4	3	3	4	4	4	3	4	1	4	3	2	2	1	1	3	2	3	4	3	4	4	4	5	5	5	4	5	4	3	2	1
5	5	4	3	5	4	4	4	3	3	4	5	4	5	5	4	4	5	5	2	3	4	4	5	4	4	2	5	4	3	3	3	1	5	5	5	4	3	3	2	3	4	4	4	4	4	4	3	2	1
4	5	4	5	4	3	4	5	3	4	4	4	3	4	5	4	5	4	5	4	5	5	4	5	3	4	2	5	5	4	5	4	4	4	5	4	5	4	4	5	4	4	5	4	3	4	5	4	2	1
4	3	3	4	4	5	4	4	3	3	4	4	3	5	2	4	4	3	2	2	3	3	4	4	5	4	2	4	5	4	3	4	3	4	5	4	4	3	4	3	3	4	5	4	4	5	3	4	2	1
5	4	5	5	4	5	4	4	4	5	4	5	4	5	5	4	5	5	4	4	3	4	5	4	5	4	3	4	4	3	2	2	2	5	4	4	5	3	4	5	4	4	4	4	5	5	4	4	2	1
3	4	4	3	3	4	3	3	4	3	4	5	4	5	5	4	4	4	3	3	4	5	4	5	5	5	2	4	5	3	3	3	4	4	3	4	4	4	3	3	4	4	5	3	4	4	4	3	2	1
4	5	4	3	5	5	4	5	2	3	4	4	5	4	5	4	5	2	3	4	5	5	4	3	4	4	3	4	5	4	3	4	5	4	5	3	4	4	5	5	4	2	4	3	4	4	5	4	1	2
4	5	4	5	4	3	4	5	3	4	5	4	5	4	4	4	5	5	4	4	4	5	4	4	4	5	5	5	5	5	4	4	3	3	4	4	5	4	4	5	4	3	3	4	5	3	4	4	2	1
4	4	5	5	4	4	5	4	4	4	4	4	5	4	5	4	3	4	4	4	4	5	5	5	4	5	2	4	4	3	3	2	1	3	4	4	4	4	4	5	4	4	4	4	5	4	4	4	2	1
4	4	5	4	3	4	4	4	3	4	3	4	4	5	4	4	4	5	4	4	3	3	3	4	3	4	1	4	4	3	3	2	2	4	4	3	4	3	4	3	4	3	4	4	4	4	3	4	2	1
5	4	4	5	4	5	4	5	4	4	5	5	3	4	5	4	5	4	5	4	3	4	4	5	4	5	3	4	3	4	4	5	4	4	3	4	3	3	4	5	4	5	4	3	4	4	5	4	2	1
4	4	5	5	3	5	4	5	3	4	4	4	3	3	4	4	3	2	2	3	3	4	3	3	3	4	3	4	3	4	5	4	5	4	4	5	4	3	4	3	4	4	3	4	3	4	5	4	2	1
3	2	4	4	4	3	2	3	3	5	4	2	3	3	2	3	4	4	4	4	5	5	5	5	4	5	3	3	4	3	5	5	2	4	5	5	4	4	4	3	4	5	4	4	3	4	5	4	2	1
5	3	4	5	5	4	4	4	5	4	3	5	5	5	4	5	4	4	5	4	4	4	2	5	4	4	3	4	5	4	4	5	5	4	5	3	4	4	4	5	4	4	4	4	5	5	5	4	2	1
5	4	2	3	4	3	5	3	2	4	4	5	4	3	3	4	5	4	5	2	2	3	4	3	4	5	1	4	3	3	3	2	2	2	1	2	3	2	4	3	4	4	3	5	3	4	4	3	2	1
4	5	4	5	5	3	4	5	5	3	4	4	3	5	4	3	5	5	4	5	4	4	3	4	5	4	3	3	4	3	2	2	3	5	4	4	5	3	4	3	5	4	4	4	5	3	4	5	1	1
5	4	3	4	4	5	4	3	4	5	2	4	4	4	3	4	5	3	4	2	4	4	3	4	5	4	3	4	4	3	2	2	3	4	3	4	3	4	5	4	4	5	3	4	4	5	5	3	2	1
5	5	4	5	4	5	5	4	4	5	3	4	4	4	4	5	3	4	4	3	3	5	4	5	4	4	3	5	5	4	4	5	4	2	3	5	3	3	5	3	4	4	3	4	4	3	4	2	2	1
4	5	4	4	5	5	4	5	5	4	5	2	4	5	4	4	3	5	4	4	5	4	4	5	4	3	4	4	5	4	4	3	3	5	5	4	5	3	5	4	3	4	4	4	5	4	4	5	1	1
4	4	5	4	5	4	4	5	5	5	5	4	4	2	2	4	5	4	5	5	4	4	5	5	5	3	1	4	3	2	2	2	2	5	5	4	4	5	4	4	5	4	4	4	4	4	5	5	2	1
4	5	3	5	4	5	4	5	4	3	5	5	4	5	2	4	5	3	4	2	2	5	4	5	4	3	2	4	5	4	3	5	4	5	4	3	5	4	3	5	4	5	4	3	5	4	3	5	2	1
4	5	5	4	3	4	4	2	4	4	5	5	2	4	1	4	5	3	3	4	5	4	4	5	3	4	3	4	3	4	5	5	2	4	3	4	4	3	5	4	4	3	5	4	5	4	4	5	1	1
4	5	4	3	4	3	4	5	4	3	3	4	3	5	5	4	3	3	4	2	4	5	3	3	4	5	4	5	4	4	3	3	2	5	4	5	4	4	4	3	4	4	5	4	5	4	3	3	2	1
4	3	4	5	4	5	4	5	3	4	4	4	3	5	4	3	4	4	5	4	3	5	2	3	4	5	1	3	4	3	2	4	5	3	4	4	3	4	2	4	3	5	3	3	5	4	3	4	2	1
5	4	5	5	4	5	4	4	5	4	3	4	4	3	4	4	5	5	4	4	3	4	3	3	2	2	2	5	5	5	4	4	5	3	4	3	2	2	4	5	4	3	5	5	4	5	4	5	2	1
4	2	4	5	4	3	5	4	3	5	4	2	4	3	5	4	2	1	4	3	2	4	5	4	3	5	5	2	4	5	3	4	3	4	2	5	3	4	5	3	4	2	5	3	5	4	2	5	1	2
4	3	4	4	4	3	4	3	4	4	4	4	3	4	4	4	3	4	4	4	4	3	4	4	4	3	3	4	3	4	4	4	3	4	3	4	4	3	4	3	4	4	3	4	3	4	4	4	2	1
5	4	5	4	4	5	5	3	4	5	4	4	3	5	4	5	4	4	3	3	4	5	4	4	3	4	4	5	4	4	4	3	2	5	4	4	5	4	4	3	4	4	3	3	4	5	5	4	2	2
4	5	4	3	4	5	3	4	5	3	4	5	3	4	5	3	4	5	3	4	5	3	4	5	3	4	2	4	5	3	4	5	3	3	4	5	3	4	5	3	4	5	3	4	5	3	4	5	1	2
5	4	4	5	3	4	5	5	4	5	3	5	4	4	3	4	5	4	3	4	3	5	4	4	5	5	3	5	4	5	3	4	3	3	5	4	4	5	5	3	4	5	4	4	5	4	4	5	2	2
4	4	5	4	4	4	4	4	4	5	3	4	4	3	3	4	3	4	4	3	4	4	4	4	3	4	3	4	4	4	4	4	4	4	3	4	4	4	4	4	4	4	4	3	4	4	4	4	2	2
4	3	4	4	4	4	4	3	4	4	4	4	3	4	4	4	3	4	4	4	4	4	4	4	4	4	3	4	3	4	4	4	4	4	3	4	4	4	4	3	4	4	4	4	3	4	4	4	1	1
5	5	4	4	3	3	3	2	2	4	1	4	3	3	5	5	4	4	4	3	3	2	2	3	4	2	3	5	4	5	5	4	5	3	4	5	4	4	4	5	5	3	3	5	5	4	4	3	2	2
5	3	5	4	4	5	4	3	5	4	5	5	3	4	5	5	4	3	4	2	4	5	5	4	5	2	4	5	5	5	4	2	1	4	5	5	3	4	5	3	5	2	4	3	5	3	5	4	2	1
4	3	4	3	5	5	5	4	3	4	5	3	4	3	5	4	4	5	5	3	2	3	3	4	3	4	3	4	5	5	4	5	3	3	4	3	4	5	4	3	4	2	5	3	4	3	5	4	1	2
4	4	3	5	5	4	3	4	2	4	5	4	4	5	2	3	4	4	5	2	3	3	3	4	4	5	3	4	4	5	4	5	4	4	4	5	3	4	4	5	4	4	5	4	4	5	4	3	2	2
4	5	4	5	3	4	4	5	4	4	3	4	5	3	3	4	5	5	4	3	4	5	3	4	3	3	3	5	5	4	3	3	2	4	3	5	4	4	4	3	4	3	5	4	5	4	4	5	1	2
5	4	3	4	4	5	4	4	3	4	3	4	3	4	5	4	4	4	5	4	3	4	3	4	3	3	1	4	3	3	2	2	1	3	2	3	4	3	4	3	3	3	4	4	3	4	4	3	1	2
5	5	5	5	5	5	5	5	5	5	5	5	5	5	5	4	4	3	3	3	4	4	4	4	4	4	1	4	4	4	4	4	4	3	3	4	4	4	4	4	4	4	4	4	4	4	4	3	2	2
4	4	5	4	3	4	4	3	4	5	5	4	4	5	3	4	3	4	4	3	4	4	3	4	3	4	1	4	3	3	2	2	1	4	4	3	3	4	4	3	3	3	5	4	3	3	4	3	2	2
5	5	3	4	4	5	5	5	4	4	4	5	4	2	2	4	5	5	4	4	4	3	4	5	3	4	4	5	5	5	4	3	3	4	5	5	4	3	4	4	3	3	4	4	3	4	4	4	2	2
4	4	5	4	4	4	5	5	4	5	3	5	5	5	4	4	4	4	5	5	3	4	3	3	4	4	3	5	5	4	4	4	4	2	4	4	4	3	4	4	3	3	4	5	4	4	5	5	1	1
4	3	2	3	4	5	4	3	3	4	3	4	5	5	5	4	3	5	5	4	3	4	4	3	5	5	4	3	4	4	3	5	4	3	3	4	5	4	4	4	3	4	3	3	3	4	5	4	2	2
4	5	2	3	4	4	2	3	4	2	3	4	4	3	4	4	4	3	4	2	4	5	4	3	2	3	4	5	5	4	4	3	3	4	3	5	4	3	4	3	4	2	3	4	3	4	4	2	2	2
4	3	5	5	3	4	4	5	4	3	3	4	3	5	4	4	5	3	3	4	4	4	5	3	4	3	3	5	4	4	4	5	5	5	3	4	4	3	3	4	3	1	3	4	5	4	4	3	2	2
4	4	5	4	4	4	4	5	3	4	4	5	4	3	3	4	5	5	5	4	4	4	4	5	5	5	3	4	4	4	4	4	4	5	4	5	5	5	4	4	5	4	5	4	5	5	5	4	2	2
4	3	5	1	4	2	1	4	2	4	5	3	5	3	4	5	3	4	2	1	4	2	3	5	1	3	2	3	2	4	5	1	2	3	2	4	5	1	4	3	2	4	5	3	4	3	2	5	1	1
4	3	4	5	2	5	3	4	4	3	5	5	2	4	2	4	3	4	5	5	4	5	5	4	3	4	2	5	4	3	3	4	2	2	4	3	4	3	4	3	3	4	5	5	3	4	5	3	2	2
4	5	3	4	3	4	4	5	5	3	4	5	3	4	5	4	5	4	3	3	5	4	5	4	3	5	2	4	3	4	4	3	5	4	5	3	5	4	5	4	5	5	4	4	5	4	5	5	2	2
4	5	3	4	3	4	5	4	5	4	3	4	5	4	5	5	4	3	4	4	2	4	5	3	4	3	3	5	5	4	3	3	2	5	4	5	3	4	5	4	3	4	5	3	4	4	5	4	2	2
4	4	5	4	4	5	4	4	3	4	3	4	3	4	4	4	4	4	4	4	3	4	3	4	4	3	1	3	4	4	4	3	4	3	3	4	4	3	4	3	4	3	4	3	4	4	3	4	2	2
5	5	4	4	3	4	5	5	3	4	5	4	3	4	5	4	4	5	5	4	4	3	4	4	5	5	2	4	4	2	3	2	3	5	5	5	4	4	3	5	4	4	3	4	4	3	4	4	2	2
4	4	5	5	5	4	4	5	4	5	4	4	3	5	3	4	5	3	3	2	2	4	3	3	4	3	2	4	4	3	3	2	2	4	4	4	3	3	4	5	4	3	3	4	4	3	3	3	2	1
4	3	5	4	2	4	5	4	4	3	2	5	3	4	4	5	5	3	4	2	3	3	4	4	5	4	3	5	4	3	2	2	2	4	5	4	3	4	3	4	3	2	4	5	4	3	4	5	2	2
3	4	4	4	4	5	4	4	3	5	3	4	4	4	4	3	4	4	4	3	3	3	3	3	3	4	4	4	4	4	5	4	5	4	3	5	3	4	4	4	5	3	4	4	4	3	3	5	2	2
4	4	3	5	5	5	5	3	4	4	3	5	4	3	3	1	3	3	4	2	2	3	3	3	3	3	3	4	4	4	3	3	2	3	5	4	4	3	4	3	4	3	5	4	4	3	4	5	2	2
5	5	5	4	4	4	4	4	4	5	4	4	4	4	3	4	4	5	5	5	4	4	5	5	5	4	5	5	4	4	3	4	3	3	4	4	4	3	4	4	4	3	3	4	4	5	5	4	2	2
2	3	2	4	5	4	2	1	1	2	2	2	1	1	1	3	4	3	2	2	4	4	5	4	3	3	1	4	3	2	1	1	1	1	4	4	3	2	3	2	2	1	4	4	3	3	4	5	2	2
5	4	5	5	4	4	4	4	5	4	4	5	3	4	3	3	4	4	2	3	3	4	4	4	3	4	4	4	4	4	4	3	3	4	5	4	4	3	4	3	4	4	3	3	4	5	4	2	2	2
5	4	4	5	4	4	5	5	5	4	4	5	5	4	4	4	4	4	5	5	4	4	4	5	5	5	4	4	4	4	5	5	5	4	4	4	5	5	4	4	4	2	3	3	4	4	4	4	2	1
4	3	5	4	5	4	4	5	4	4	3	5	3	3	3	4	5	3	4	3	3	3	5	4	4	3	2	3	4	2	2	1	1	4	5	3	4	3	3	4	3	5	4	4	3	5	3	4	2	1
4	4	4	4	4	4	5	5	5	4	4	5	5	4	4	4	4	4	4	3	4	4	3	4	4	4	3	5	5	4	3	3	2	3	4	5	4	4	4	4	4	3	4	5	4	4	4	4	2	2
4	4	4	4	4	4	4	4	3	4	3	4	4	4	4	5	5	4	4	3	4	4	3	4	4	3	4	4	4	4	4	3	3	4	4	3	4	4	4	3	4	4	4	4	4	3	4	4	2	2
4	3	4	4	3	4	4	3	4	4	3	4	4	3	4	4	3	4	4	3	4	3	4	3	4	3	2	4	3	4	3	4	3	4	3	4	3	4	4	3	4	3	3	4	4	3	4	4	2	2
5	5	5	5	5	4	3	4	3	4	5	4	5	5	5	4	5	5	4	3	3	3	3	4	4	4	2	4	4	5	5	4	3	5	3	4	4	5	5	4	3	5	5	5	4	5	4	5	2	2
4	5	5	4	3	4	4	5	5	4	2	4	5	5	4	3	2	4	3	1	3	2	4	4	3	5	3	4	4	5	4	3	4	2	3	3	4	5	4	3	4	5	4	4	5	5	4	3	2	2
4	5	4	4	5	4	4	3	4	5	5	4	3	4	5	4	4	5	4	3	4	4	5	3	4	5	5	4	5	3	4	5	4	4	5	4	3	4	3	4	4	3	5	4	5	4	4	5	2	2
4	2	3	5	4	2	3	3	2	5	4	4	2	3	4	4	2	5	4	4	3	2	3	4	5	4	1	4	3	2	3	4	3	3	4	3	2	5	4	4	2	3	5	4	4	3	1	4	2	2
3	2	5	3	4	5	5	4	3	5	4	4	2	5	3	4	5	3	4	2	4	5	4	3	2	3	2	5	4	3	3	2	1	2	3	4	4	2	4	2	5	3	4	3	5	4	3	2	2	2
4	4	3	3	3	4	4	3	3	4	2	3	2	3	3	4	3	4	4	3	3	4	4	4	4	4	1	4	3	2	1	1	1	2	3	3	3	4	3	3	3	3	4	2	3	3	4	4	2	2
5	4	3	4	4	5	4	5	3	4	3	4	3	4	3	2	3	5	4	2	2	4	3	4	3	3	2	4	4	3	3	2	2	4	5	4	3	3	4	4	3	2	3	4	3	3	4	2	2	2
5	4	5	5	4	5	4	5	3	4	3	5	4	3	5	5	5	5	5	4	3	5	4	5	3	5	5	5	5	5	4	4	3	4	5	5	4	5	4	4	5	4	5	3	4	5	5	4	2	2
5	4	4	5	4	5	4	4	4	5	4	5	5	4	3	5	3	3	4	3	4	3	3	3	3	3	4	4	5	5	3	5	4	4	3	5	5	4	4	5	4	5	4	2	4	5	4	4	2	1
4	4	5	5	4	4	5	5	4	4	4	5	4	5	5	5	4	4	5	3	3	4	4	3	4	4	2	4	5	3	3	4	4	4	4	5	4	5	4	3	3	3	5	4	4	3	4	5	2	2
4	3	5	5	3	4	4	3	3	4	4	5	3	3	3	3	3	5	5	4	3	4	4	4	5	5	1	5	4	3	3	2	2	4	5	5	3	4	4	5	4	3	5	5	5	4	4	4	2	2
4	5	4	3	4	4	5	4	5	4	3	4	5	5	5	3	4	5	4	4	3	4	5	4	5	4	3	4	5	4	3	3	3	4	5	4	5	4	4	4	5	3	4	4	5	4	4	4	2	1
5	5	4	5	4	4	4	5	4	5	4	5	5	4	2	5	5	4	5	4	5	4	4	5	4	5	4	5	5	4	5	4	5	5	4	4	5	5	5	4	5	5	4	5	4	5	4	4	2	1
4	4	4	5	3	3	3	2	2	4	4	5	4	5	3	4	5	3	2	2	4	3	3	2	4	5	2	4	3	4	5	3	2	2	3	2	4	2	4	2	1	4	4	5	4	3	4	4	2	2
5	4	5	3	4	3	5	3	2	4	3	4	2	4	5	5	4	5	4	5	3	4	5	3	4	2	2	5	3	5	4	3	1	3	4	4	5	4	4	3	4	5	2	3	2	3	4	5	2	2
4	3	3	5	5	4	5	4	4	3	4	5	4	5	5	5	5	4	5	2	2	4	2	3	4	3	2	4	4	3	4	2	2	4	5	5	3	4	4	5	4	4	5	3	4	3	2	4	2	2
5	5	4	3	4	5	5	4	5	4	3	4	2	3	4	2	4	2	3	2	4	5	5	4	3	4	2	5	4	3	3	2	2	2	2	4	3	4	4	5	5	3	3	4	4	5	5	3	2	2
4	3	4	4	3	4	4	4	3	4	3	4	3	4	3	4	4	4	3	3	4	4	4	3	4	4	3	4	4	4	3	3	3	4	3	4	4	3	4	4	4	3	3	4	3	4	3	3	2	1
4	5	5	5	4	5	4	3	3	4	3	4	5	5	3	4	4	4	5	4	3	4	3	4	4	4	2	4	4	3	3	3	3	3	3	4	4	4	3	4	3	4	4	4	3	5	4	4	2	2
4	3	4	3	2	5	3	4	2	4	3	5	4	5	4	4	5	3	2	5	3	4	5	3	3	4	2	5	3	4	2	4	5	4	3	4	3	2	4	5	3	4	3	3	5	3	4	3	2	1
3	4	2	4	5	4	2	3	4	3	3	3	4	5	3	2	3	4	3	4	3	4	5	4	3	5	3	3	4	5	2	3	4	3	4	4	5	3	2	3	4	4	5	2	3	4	4	5	2	1
4	5	5	4	4	4	5	4	5	4	5	4	5	5	4	4	5	4	4	4	3	3	4	4	4	4	1	4	3	2	2	1	1	5	4	4	2	4	3	2	4	4	3	5	4	4	3	3	2	1
4	5	4	4	5	4	5	3	3	4	2	3	1	2	1	3	2	4	3	1	4	3	3	4	4	2	1	4	3	2	1	3	1	2	3	4	3	4	2	3	4	5	4	3	2	3	1	2	2	1
5	4	4	4	4	5	5	4	5	4	3	3	3	4	5	4	3	4	4	3	4	4	5	3	4	4	4	4	5	4	5	4	3	4	5	4	5	5	4	3	4	3	4	5	5	4	4	5	2	2
4	3	4	4	3	4	3	4	5	4	3	4	5	4	3	4	3	5	4	4	3	3	5	4	4	3	2	4	3	4	4	3	4	4	3	4	4	4	5	3	3	3	4	3	3	5	4	4	2	2
5	4	5	4	3	4	4	5	4	5	3	5	3	5	4	4	5	3	3	5	4	5	4	5	4	5	2	4	3	4	5	4	5	3	4	5	4	4	5	4	4	4	3	3	3	4	4	3	2	2
4	5	4	4	5	5	4	4	5	4	5	2	5	5	2	5	5	5	4	4	4	4	4	5	5	4	1	5	2	2	1	1	1	5	5	4	5	5	4	5	5	5	5	5	5	5	5	5	2	1
4	3	5	4	3	5	5	3	4	5	4	4	2	4	4	4	5	4	3	4	3	4	5	4	5	4	4	5	5	5	5	3	3	3	4	3	5	4	4	5	3	4	5	5	4	4	5	4	2	2
5	5	4	4	4	5	4	4	4	5	5	4	4	4	4	5	5	3	3	3	4	4	4	4	4	3	2	5	5	3	3	3	1	4	4	3	4	4	4	4	4	3	4	4	4	4	4	3	2	2
5	4	3	4	4	5	5	4	3	4	3	4	4	4	4	3	4	5	5	4	3	4	4	5	4	3	2	4	5	5	4	5	5	4	5	4	4	5	3	4	4	5	5	4	5	5	5	5	2	2
4	4	3	3	3	4	5	5	4	4	3	5	2	3	2	5	3	4	5	5	5	4	3	3	4	4	3	4	4	5	5	4	3	3	4	3	4	4	4	4	5	3	3	4	5	4	4	2	2	2
4	3	4	3	3	4	3	4	4	4	4	4	4	4	4	4	4	4	3	5	3	3	4	4	3	5	3	4	3	5	4	3	3	2	3	4	4	3	3	3	4	3	4	4	4	3	5	2	2	2
4	4	4	4	5	5	4	3	4	4	3	4	2	4	3	4	3	4	4	3	4	4	3	3	4	3	2	4	4	3	4	3	4	3	4	4	4	3	4	4	3	4	4	4	5	5	3	4	2	2
4	4	5	4	5	4	5	5	5	4	5	4	4	4	2	4	4	4	4	3	4	4	4	5	5	4	4	4	4	4	4	3	2	4	4	5	5	4	4	5	5	3	2	4	5	5	4	3	2	1
3	4	5	4	3	4	3	4	5	4	3	3	4	5	4	3	4	5	4	3	3	4	5	4	3	4	4	3	4	5	4	3	4	3	4	5	4	3	3	4	5	4	3	3	4	5	4	3	2	1
5	4	4	3	4	4	4	3	3	4	3	5	5	4	4	3	3	4	4	3	2	4	3	4	4	3	2	5	5	5	4	3	3	4	4	4	3	2	3	4	4	3	3	3	4	4	3	3	2	2
5	4	5	4	4	4	4	4	4	5	4	4	3	4	4	5	4	4	5	4	3	4	4	4	4	5	3	5	4	4	3	3	2	4	4	5	4	3	5	4	5	4	5	4	5	4	4	3	2	2
4	5	4	3	4	5	4	3	3	4	2	4	5	4	3	4	5	4	4	3	4	3	3	3	4	3	3	4	4	4	5	3	4	4	5	4	3	4	4	3	4	3	5	4	3	5	4	4	2	2
4	4	5	5	3	4	4	3	4	5	3	4	3	4	5	4	3	5	5	3	4	5	3	4	4	3	4	4	4	4	3	3	5	3	4	5	3	4	4	3	5	4	3	4	5	3	4	4	2	2
4	4	3	4	3	5	5	4	4	3	3	3	2	5	3	3	4	5	4	3	3	2	5	3	4	3	3	4	4	4	3	3	2	4	3	4	3	4	4	4	5	3	3	4	5	3	4	3	2	2
4	4	5	3	4	5	5	3	4	5	3	4	5	5	3	4	2	3	3	5	4	5	3	5	4	2	2	5	4	4	3	2	3	4	5	5	3	4	4	3	5	2	4	3	4	5	4	2	1	2
5	4	4	5	4	5	5	3	2	4	3	4	5	5	3	5	3	4	5	3	4	5	5	4	4	2	3	5	5	4	3	2	2	4	5	4	3	5	4	3	4	2	5	4	5	3	3	4	1	2
4	3	4	4	4	5	4	5	3	4	4	4	3	4	4	3	4	4	5	4	4	4	5	4	4	5	5	4	4	4	4	5	4	4	4	4	5	4	4	3	4	3	4	4	4	3	5	4	1	1
3	2	4	3	2	4	3	4	5	4	3	4	3	5	4	4	3	4	4	3	4	5	4	3	4	4	3	4	3	4	3	4	4	4	4	3	4	5	4	3	5	3	4	4	3	5	4	4	1	2
4	4	5	5	5	5	4	4	4	5	4	4	5	5	5	4	4	5	5	4	4	4	4	4	4	4	3	4	5	4	4	4	4	4	5	5	5	5	4	5	4	4	4	4	5	4	4	4	1	2
4	4	4	5	5	5	4	3	3	2	1	4	4	4	3	3	3	4	4	3	2	4	4	4	3	4	3	4	4	3	4	3	5	3	4	5	3	4	4	5	4	3	4	3	4	3	5	5	1	2
4	4	5	5	4	4	4	4	5	4	5	4	5	4	5	4	4	4	5	5	4	5	4	5	4	5	4	4	4	5	4	5	5	4	5	5	5	5	4	4	4	3	4	4	4	4	5	4	1	1
4	3	5	4	2	3	4	3	4	2	3	4	3	4	2	4	3	5	4	2	2	3	4	3	2	4	3	4	3	2	3	4	4	4	3	5	4	3	4	5	5	2	3	2	4	3	5	2	1	2
4	4	5	4	4	4	4	5	5	4	4	4	5	4	4	4	5	5	5	4	5	5	4	4	4	5	5	4	4	5	5	4	4	4	5	4	5	4	4	4	5	4	4	4	4	5	4	4	1	2
4	4	5	5	4	5	2	4	4	5	4	5	5	4	2	3	4	4	5	4	5	4	4	5	5	4	5	5	4	5	5	4	4	4	5	5	4	4	5	5	4	4	5	5	4	5	5	4	1	1
4	5	4	3	3	4	4	3	3	4	5	3	3	4	4	3	3	2	3	2	3	4	2	3	2	3	3	3	4	3	4	3	2	3	3	4	4	5	4	3	3	4	5	4	3	3	4	5	1	2
4	5	5	4	5	4	4	5	4	5	4	4	4	4	3	4	5	5	4	5	4	5	4	4	5	5	4	4	4	4	4	3	3	5	4	5	4	4	4	5	4	3	4	4	4	5	3	5	1	2
3	4	3	4	5	5	5	5	4	5	4	4	4	5	5	4	5	5	3	4	4	3	5	5	4	5	5	4	4	5	3	3	4	4	5	5	3	4	5	3	4	3	5	3	3	5	4	5	1	1
4	5	4	5	4	4	5	4	5	5	4	5	4	4	4	4	2	4	4	4	4	4	3	4	4	3	2	4	4	3	4	3	4	4	4	4	3	3	4	4	4	3	4	4	4	4	3	4	1	2
4	4	4	3	3	3	5	3	4	4	3	5	4	5	2	4	4	5	4	5	4	5	4	4	4	4	5	4	5	5	4	5	4	2	3	4	4	4	4	4	4	3	4	4	3	4	3	4	1	2
3	4	3	5	4	5	3	4	3	4	5	4	3	4	3	4	3	3	2	4	4	5	5	4	4	5	3	5	4	4	3	3	2	3	4	4	3	4	4	3	4	3	5	4	5	4	5	5	1	2
4	5	4	5	5	4	4	3	4	5	4	4	3	4	5	4	5	4	4	3	4	5	4	3	4	5	6	4	5	5	4	4	5	4	3	5	4	4	4	5	4	5	4	4	5	4	5	5	1	2
4	4	4	4	3	4	4	4	4	4	3	4	4	4	3	4	4	4	3	3	4	4	3	4	4	4	3	4	4	4	4	4	4	3	4	3	4	4	4	4	4	4	4	4	4	4	4	4	1	2
5	4	5	5	4	4	5	4	3	4	3	5	3	4	3	3	4	5	5	4	4	3	3	4	4	3	3	5	5	5	4	3	3	5	5	4	3	4	4	4	3	3	4	4	4	3	4	5	1	2
4	4	3	5	5	5	3	4	3	4	5	5	4	3	4	3	4	3	4	5	4	5	5	5	4	5	4	5	4	4	4	3	3	5	4	5	5	4	4	3	4	3	4	3	4	4	5	5	1	2
4	4	5	5	4	3	4	3	5	3	3	3	3	1	1	4	4	3	3	4	3	4	5	4	5	4	3	3	4	2	2	3	4	3	4	4	3	2	3	2	3	4	3	4	3	4	4	3	1	1
4	5	5	4	4	5	5	4	4	5	3	4	3	4	1	4	5	2	3	3	3	5	3	4	4	2	3	5	5	4	3	2	2	5	3	4	4	4	4	3	5	2	4	4	5	3	4	4	1	2
4	5	4	5	5	5	4	5	5	3	3	2	4	5	2	4	4	5	5	3	5	3	5	4	4	5	4	4	5	3	3	2	2	4	4	5	5	5	5	4	5	5	3	3	4	4	5	3	1	2
3	4	2	4	3	4	4	4	2	4	2	3	2	4	4	4	5	5	2	3	4	5	3	3	2	5	4	4	5	3	5	2	4	5	5	3	4	2	3	4	4	2	5	5	4	2	3	5	1	1
5	4	5	5	4	4	4	4	3	5	3	5	4	3	4	5	4	5	4	4	3	4	3	4	4	3	4	5	4	4	5	4	5	4	5	5	4	4	5	4	4	5	4	5	5	4	5	4	1	1
4	4	5	4	5	5	4	4	5	5	4	4	3	4	5	4	5	5	4	5	4	5	5	4	5	5	4	4	4	5	5	3	4	4	5	5	4	5	4	4	5	4	5	3	4	4	5	4	1	2
4	4	5	5	3	3	4	4	5	5	5	4	4	5	3	4	3	4	5	5	4	4	5	5	4	5	4	4	4	4	5	5	3	3	4	4	5	3	3	4	5	4	4	3	3	4	5	4	1	2
4	5	3	4	5	2	4	3	5	4	3	3	5	4	3	4	5	3	4	2	3	4	4	2	3	5	4	1	1	2	4	3	2	3	2	3	4	1	4	5	3	2	5	4	5	3	4	5	1	2
4	4	4	5	3	3	4	4	5	5	5	5	4	5	4	3	3	5	5	3	5	4	5	4	4	5	2	4	5	5	4	4	5	5	5	5	4	3	4	3	4	4	3	4	5	4	4	5	1	2
5	4	4	5	5	4	3	5	4	5	4	5	5	3	2	3	3	5	4	4	4	5	4	4	3	4	3	4	5	3	4	3	4	3	4	5	4	4	5	4	4	3	5	4	4	5	3	4	1	1
4	5	4	5	4	5	5	4	5	4	5	4	3	4	5	4	3	4	5	4	3	4	4	3	4	3	3	4	4	4	3	4	3	4	3	4	5	4	4	5	4	3	4	4	5	4	5	4	1	2
4	5	4	5	4	4	4	5	4	4	4	5	4	4	3	4	5	4	4	4	4	5	4	4	4	5	2	4	5	3	2	1	1	2	4	4	5	4	4	5	5	4	5	5	4	4	5	4	1	1
4	5	4	4	5	5	4	5	3	4	4	5	5	4	4	4	5	5	4	4	4	5	4	5	5	3	3	4	5	5	4	3	4	4	5	4	4	3	4	5	4	5	5	4	3	4	4	5	1	2
4	4	4	4	4	3	3	3	3	2	2	3	3	4	4	4	4	3	3	3	4	4	3	4	4	4	3	4	4	4	3	3	3	4	3	4	4	3	3	3	4	3	4	3	3	2	3	3	1	1
5	3	4	5	4	4	4	3	4	3	3	4	4	3	5	4	3	2	2	3	4	4	5	5	4	4	5	5	5	5	4	4	3	4	5	4	4	4	4	5	5	3	4	4	3	4	3	5	1	1
3	4	4	5	2	4	2	4	3	3	4	4	4	2	2	4	1	5	3	2	4	5	3	4	4	5	4	5	5	4	4	2	1	4	3	4	5	4	4	5	3	4	4	4	4	3	5	4	1	1
4	4	5	5	4	5	5	5	5	5	5	4	4	5	4	5	4	5	5	4	5	5	5	4	4	5	2	4	3	3	3	2	2	4	4	4	5	4	5	5	4	5	4	5	4	5	5	5	1	2
5	5	4	5	3	4	5	5	4	5	4	5	3	4	4	4	3	5	4	4	5	3	5	4	5	4	5	5	5	5	4	4	2	4	4	5	4	5	4	5	3	5	4	4	4	3	5	4	1	2
4	3	3	5	2	5	4	2	2	4	4	4	4	2	4	2	4	4	4	2	2	3	4	2	4	2	4	5	4	3	3	3	2	3	4	4	4	4	2	4	4	4	2	2	2	3	3	3	1	2
4	4	5	5	4	5	4	5	3	5	4	5	3	4	3	5	4	5	4	5	4	5	5	4	4	5	3	5	5	4	2	2	1	4	5	5	4	4	3	3	4	4	4	5	4	4	5	4	1	1
4	4	5	4	5	3	5	5	3	4	3	3	3	4	3	3	3	4	4	5	5	4	4	5	3	5	3	3	3	4	4	4	5	5	4	4	3	4	4	4	5	5	5	3	3	4	3	5	1	2
4	4	5	2	3	2	5	5	3	4	4	5	2	3	3	3	3	5	4	4	5	5	3	5	4	4	4	5	5	5	4	2	2	4	4	5	3	4	4	5	3	4	4	5	3	3	5	4	1	1
4	5	5	3	4	5	4	5	5	4	3	3	3	5	4	5	3	2	2	4	3	4	4	5	5	2	4	5	5	4	4	3	2	4	3	5	5	4	4	5	3	2	3	4	5	3	5	4	1	2
5	5	4	5	4	4	4	5	5	4	4	5	4	5	4	5	5	3	3	4	5	5	4	5	3	4	5	5	5	4	4	3	1	4	3	5	5	4	3	3	5	4	4	5	3	4	4	5	1	2
5	4	5	4	5	5	4	5	4	4	5	4	4	5	2	4	5	4	4	3	4	5	5	4	4	5	4	5	5	4	4	3	1	4	5	4	5	5	4	4	5	3	5	5	4	5	4	5	1	2
4	3	5	4	4	5	4	4	3	4	4	5	4	4	4	3	4	4	3	3	3	4	4	4	3	3	3	5	5	4	4	3	2	3	4	5	4	4	4	3	4	3	4	3	4	4	5	4	1	2
5	5	4	5	4	5	5	4	4	5	4	4	5	3	3	4	4	5	4	5	5	4	4	4	5	4	4	5	5	5	5	4	3	5	5	5	4	4	5	4	4	4	5	4	5	4	5	4	1	2
4	5	5	5	4	4	4	5	5	5	4	4	5	5	4	4	5	5	4	5	4	5	5	5	4	5	4	5	4	4	5	5	4	5	5	4	4	5	4	4	5	5	4	4	4	5	5	4	1	1
3	3	4	4	4	4	4	4	4	4	3	4	3	4	3	4	4	3	3	3	4	4	3	4	3	3	5	3	4	4	3	5	3	3	4	4	4	3	3	3	4	3	3	4	4	4	4	4	1	2
4	3	5	4	3	4	3	4	4	3	4	4	3	3	4	4	3	5	4	4	4	3	4	5	4	3	4	3	4	3	4	4	4	4	3	5	3	4	4	3	4	5	4	4	3	4	5	4	1	1
4	3	4	3	4	3	4	3	4	4	3	4	3	4	4	4	3	3	2	4	3	4	3	3	4	3	2	4	3	4	3	4	4	4	3	4	3	4	3	4	3	4	3	4	3	4	3	4	1	2
5	5	4	5	3	4	4	4	5	3	4	4	5	3	3	4	4	5	3	3	5	4	4	5	3	4	4	5	5	4	4	3	2	3	3	5	4	4	4	5	3	4	3	4	5	3	4	4	1	1
4	5	2	5	3	4	5	3	4	3	5	5	2	4	3	5	3	4	2	5	4	5	2	4	3	5	5	4	3	5	4	5	4	4	3	5	5	3	4	2	3	5	4	3	5	4	2	5	1	1
5	4	5	5	4	5	5	5	4	4	4	5	5	5	5	4	5	5	5	3	4	5	4	4	4	4	4	5	5	5	5	4	4	4	4	5	4	4	5	5	5	4	5	4	4	5	5	4	1	2
4	5	4	3	5	4	4	5	5	3	4	4	4	5	4	4	3	5	4	5	4	5	5	3	5	4	4	5	5	4	4	3	2	4	5	5	4	5	4	5	4	3	5	4	5	5	4	5	1	2
4	3	4	5	4	5	4	3	4	4	2	4	5	3	4	4	5	4	3	3	4	2	2	3	2	3	5	4	5	4	5	4	2	4	5	4	4	5	4	3	4	3	4	3	4	4	4	3	1	2
5	4	4	5	3	4	5	4	4	5	4	5	3	4	4	5	4	4	5	2	4	5	4	4	5	4	3	5	4	4	3	2	1	5	4	4	5	4	5	4	4	5	4	4	5	5	4	4	1	1
4	5	4	5	4	5	5	5	4	5	4	4	5	4	4	4	5	5	5	4	4	5	5	4	4	5	3	5	5	5	3	3	3	4	5	5	4	4	4	5	5	4	4	5	5	4	4	4	1	2
4	5	4	4	5	5	4	4	5	5	4	4	5	4	4	4	5	4	4	5	4	5	4	4	5	4	3	4	5	5	4	4	5	4	4	3	4	4	5	5	4	5	4	5	4	5	5	4	1	1
5	3	3	4	2	3	2	3	3	4	4	2	1	4	2	3	2	4	5	4	4	3	5	4	3	4	4	4	4	4	3	1	1	1	3	3	4	4	5	4	4	3	3	4	3	3	2	3	1	1
4	4	4	4	4	4	4	4	4	4	4	4	4	4	4	4	4	4	4	4	4	4	4	4	4	4	3	4	4	4	3	3	3	3	4	4	4	4	4	4	4	4	4	4	4	4	4	4	1	1
4	5	4	5	3	5	4	5	4	5	4	5	4	4	4	4	5	4	5	3	4	4	3	4	4	3	5	5	4	5	5	4	3	3	3	4	4	4	4	4	4	3	3	5	4	4	5	4	1	2
4	3	4	4	5	4	4	3	3	4	2	4	4	3	3	3	3	4	4	3	3	4	3	3	4	3	2	4	4	3	3	2	2	2	3	4	3	2	3	2	4	3	3	3	4	4	3	3	1	2
3	4	5	4	5	4	5	4	5	5	3	5	4	4	5	4	5	5	4	4	4	5	3	4	3	4	5	5	5	4	4	4	3	4	5	4	5	4	4	4	5	3	3	3	4	4	4	3	1	2
4	4	3	4	4	4	3	3	4	2	3	3	4	3	4	3	2	3	2	4	4	4	4	4	3	4	3	4	4	4	3	3	2	4	4	4	4	3	3	2	3	4	3	3	3	4	3	3	1	2
5	4	4	4	3	5	4	5	3	4	3	4	3	2	2	3	4	2	3	2	3	2	3	4	3	4	3	4	4	5	3	2	3	4	5	4	3	4	3	4	3	2	3	4	5	3	5	3	1	2
4	5	5	5	4	5	5	5	5	4	4	5	4	5	4	5	5	5	5	4	5	4	4	4	5	4	5	5	5	5	5	4	3	5	5	5	4	4	4	5	5	4	4	4	5	5	4	4	1	1
5	4	5	4	3	5	5	4	3	4	4	4	3	4	4	4	5	4	5	3	4	4	3	4	4	3	5	5	5	4	5	4	3	3	4	5	4	4	5	4	4	3	5	5	4	4	3	4	1	2
5	4	5	4	4	5	5	5	4	4	5	5	4	4	3	5	4	4	5	4	5	5	4	5	4	5	5	5	5	4	4	4	3	5	4	4	5	4	5	5	4	5	4	4	5	4	4	5	1	2
5	4	3	5	4	4	5	3	5	4	5	4	4	3	5	5	3	5	4	5	5	3	5	4	4	5	4	5	4	4	4	3	2	4	5	5	4	3	4	5	5	3	4	5	3	5	4	5	1	2
3	4	2	5	3	4	3	5	3	4	4	3	3	5	4	4	3	5	4	4	5	3	4	4	3	5	3	4	3	4	2	4	5	3	2	4	3	5	2	4	3	3	5	3	4	3	2	4	1	1
4	4	5	4	5	5	4	4	4	5	3	5	4	4	3	4	3	4	3	4	4	5	4	3	3	4	3	4	4	5	3	3	2	4	4	4	5	3	4	4	4	5	4	4	4	5	4	3	1	2
4	5	5	4	5	5	4	4	5	5	4	4	5	5	4	4	4	5	4	5	5	4	4	5	4	5	3	4	4	4	5	4	4	4	4	5	5	4	4	5	5	4	4	2	4	4	5	4	1	2
4	4	4	5	5	5	5	5	4	5	3	5	5	5	5	4	3	5	5	4	3	4	4	4	4	3	5	5	5	5	5	5	4	4	5	5	5	4	4	4	4	4	4	4	4	3	3	3	1	2
4	4	3	4	3	4	4	4	3	4	4	3	3	4	4	4	5	4	4	4	4	4	4	4	4	4	4	5	5	5	4	4	4	3	4	4	4	4	4	4	3	3	4	5	4	4	4	4	1	2
4	5	3	4	4	5	4	3	5	4	5	4	4	5	3	5	5	4	5	4	5	5	4	5	3	4	5	5	5	4	4	4	2	4	5	4	5	3	4	5	4	3	5	4	5	4	3	5	1	2
4	5	4	4	5	5	4	5	4	4	5	5	4	4	4	5	4	4	5	4	5	5	4	4	4	4	3	5	5	4	3	3	3	5	5	4	4	5	4	5	4	4	4	4	4	5	4	4	1	2
4	4	3	4	3	3	2	4	3	4	3	4	3	2	3	4	5	3	2	2	4	4	5	3	4	3	5	5	5	4	3	3	3	2	4	5	4	3	4	3	4	3	4	4	3	3	4	2	1	2
4	4	4	4	4	4	4	4	4	4	4	4	4	4	4	4	4	4	4	4	4	4	4	4	4	4	4	5	5	5	4	3	3	4	4	4	4	4	4	4	4	4	4	4	4	4	4	4	1	1
5	4	5	4	4	5	4	5	5	5	3	4	4	5	3	4	2	4	4	2	4	4	4	5	5	5	3	5	4	4	3	2	3	3	5	5	4	4	4	4	4	3	4	5	4	4	4	3	1	2
4	5	4	5	4	5	5	4	5	5	4	3	3	4	5	5	4	5	5	4	4	4	5	2	5	4	4	5	4	4	5	3	3	5	5	4	4	4	5	4	5	4	5	4	3	4	4	3	1	1
4	2	4	4	3	4	4	3	3	4	3	4	4	3	2	3	5	5	3	4	3	5	4	3	4	4	2	5	4	4	3	3	3	4	5	5	3	4	4	5	4	4	3	4	3	3	4	3	1	1
4	4	3	4	5	4	5	4	5	5	4	4	5	5	4	5	5	4	5	4	4	4	4	5	4	5	6	5	4	5	4	5	4	4	5	4	4	4	5	3	4	5	4	5	4	4	5	4	1	2
3	2	4	3	4	3	4	3	4	3	4	3	4	4	4	3	4	3	4	5	4	5	4	4	4	3	4	4	5	4	5	4	3	4	4	5	3	3	4	3	4	4	4	4	3	4	4	4	1	2
4	5	5	4	4	5	3	4	5	4	4	5	3	4	5	4	5	4	4	3	4	3	3	4	4	3	2	4	5	4	3	4	4	4	5	4	3	4	4	3	4	5	4	3	4	5	4	3	1	2
4	4	3	5	5	4	4	5	4	4	3	4	5	5	2	4	4	3	4	2	4	4	3	3	3	4	3	4	3	2	3	3	2	4	4	3	4	2	4	4	3	4	3	4	3	4	4	4	1	1
5	5	5	5	5	5	5	5	5	5	5	5	4	5	4	4	5	4	4	5	4	5	5	5	5	5	4	5	5	5	5	3	3	4	5	5	5	5	5	5	5	4	4	4	5	5	5	4	1	1
5	5	5	5	5	5	5	5	5	5	5	5	5	5	4	5	5	5	5	5	5	5	4	5	5	4	5	5	5	5	5	5	3	5	5	5	4	4	5	4	4	4	4	3	4	4	4	4	1	2
5	5	5	5	5	5	5	5	5	5	5	5	5	5	5	5	5	5	5	5	5	5	5	5	5	5	5	5	5	5	5	4	3	5	5	5	4	4	5	5	5	4	4	3	4	4	4	4	1	1
5	4	5	4	3	4	4	5	3	4	5	5	4	3	4	4	5	3	2	4	5	4	4	2	4	5	5	5	4	4	5	4	5	3	4	5	2	4	5	4	4	3	5	5	4	2	4	3	1	2
5	4	4	4	4	5	5	4	4	2	4	4	5	4	2	4	4	4	4	5	5	4	5	5	4	4	3	5	4	4	3	2	2	3	5	5	4	4	5	5	4	4	5	4	4	5	5	4	1	1
4	5	5	3	4	4	4	5	3	4	4	4	5	5	3	4	5	5	2	2	4	5	4	4	3	4	2	4	5	5	4	4	5	4	5	4	3	4	4	5	5	4	3	4	5	4	2	4	1	2
5	5	4	5	4	5	5	5	5	5	5	5	5	4	4	5	5	5	5	5	4	4	4	5	5	5	4	4	4	4	4	4	4	4	4	4	4	4	5	5	5	4	5	4	4	4	4	4	1	2
4	4	4	5	4	5	5	4	3	3	3	5	4	4	3	2	2	3	2	2	3	4	4	3	3	4	2	4	4	3	3	2	2	4	4	5	5	4	4	5	4	5	5	4	4	5	4	3	1	1
5	4	5	4	4	4	5	4	5	5	4	5	4	4	5	4	3	5	5	4	5	5	5	4	5	4	3	5	4	5	3	3	3	4	5	5	4	4	4	4	5	3	4	5	4	3	5	3	1	2
4	5	5	5	5	5	5	4	5	5	5	5	5	4	3	4	5	5	4	5	5	4	5	4	4	4	5	5	5	4	4	4	5	5	5	5	5	5	4	4	4	4	4	4	5	4	4	5	1	2
3	2	4	3	3	2	3	5	2	4	3	3	2	4	3	3	4	2	3	3	3	3	4	3	4	3	4	3	3	4	3	4	3	4	3	2	4	3	3	4	2	3	4	3	4	3	4	3	1	2
4	4	3	4	4	5	4	3	3	4	3	4	4	2	4	4	4	3	3	3	4	2	2	3	3	3	3	5	5	4	3	2	2	2	4	4	3	2	3	4	4	2	3	2	4	4	4	4	1	2
4	3	4	5	4	4	5	4	2	4	3	5	2	5	5	5	5	5	4	2	3	4	3	3	5	4	3	5	5	5	3	4	4	5	5	5	4	3	5	4	4	3	4	3	3	4	4	5	1	2
4	5	5	2	4	3	4	3	4	2	5	4	5	2	4	4	5	3	5	4	4	5	2	4	3	5	4	4	5	2	5	4	5	4	5	5	2	4	3	5	5	4	5	4	5	4	2	5	1	1
4	4	5	5	4	5	4	4	4	5	4	5	5	3	3	5	4	5	4	5	5	4	4	4	5	4	5	5	5	5	4	4	3	4	5	5	4	4	4	5	5	4	4	4	5	5	4	5	1	1
4	4	2	2	2	4	2	4	3	4	3	5	5	4	4	4	4	5	4	4	4	4	3	3	4	3	4	5	5	4	4	2	2	2	3	4	3	3	4	2	4	3	4	4	3	4	4	2	1	1
4	5	5	4	2	4	4	5	5	4	3	4	2	5	4	4	5	4	4	3	3	5	4	5	4	5	4	5	5	4	4	4	3	4	5	5	4	4	4	5	4	3	5	5	4	4	5	3	1	2
3	4	5	2	4	4	5	3	2	3	4	4	1	3	5	2	4	5	5	3	3	4	2	2	4	3	5	2	3	2	4	5	3	4	3	5	2	3	4	3	5	2	1	3	4	4	5	2	2	1
4	3	3	5	5	4	5	3	3	4	2	4	3	3	2	4	3	3	4	1	2	5	5	5	4	3	4	5	5	4	4	4	3	3	4	3	4	2	2	2	3	4	4	2	4	2	5	1	2	2
4	4	3	4	5	5	5	5	4	5	3	5	3	5	4	4	4	4	5	3	3	4	3	4	3	3	1	4	5	5	4	5	4	2	4	4	3	4	4	5	4	4	4	3	4	4	3	4	2	2
5	5	4	4	5	5	4	5	5	4	5	5	4	5	5	5	4	4	4	5	4	4	4	5	4	5	4	5	5	5	5	4	3	4	5	5	4	4	4	5	4	4	5	4	5	4	4	5	2	1
5	4	4	5	5	4	3	2	3	3	3	5	4	5	3	4	5	5	4	3	4	4	5	4	4	3	4	4	4	5	4	4	4	3	5	4	4	3	4	5	4	4	3	3	5	4	4	4	2	1
5	4	4	5	5	4	3	4	2	2	3	5	5	4	2	5	4	4	4	3	4	3	4	5	4	4	4	3	4	3	3	5	4	5	4	4	4	3	5	4	5	3	4	4	4	5	4	4	2	1
3	4	4	5	5	5	4	4	3	5	3	5	3	4	3	5	4	5	5	4	4	5	4	4	4	3	4	4	4	3	3	4	3	5	5	5	4	4	4	4	4	3	4	4	3	4	3	3	2	2
5	5	5	5	5	5	5	5	5	5	5	5	5	5	5	5	5	5	5	5	5	5	5	5	4	3	4	5	5	5	5	3	3	5	5	5	5	5	4	4	4	4	4	3	5	4	4	4	2	2
5	5	4	4	3	4	4	5	5	4	4	4	3	4	4	5	4	4	4	4	4	4	4	4	4	4	4	4	4	4	3	4	4	3	4	4	4	4	4	4	4	4	4	4	4	4	4	4	2	2
5	5	5	5	5	5	4	5	2	5	4	5	5	2	4	5	5	5	5	5	5	3	5	5	5	3	2	3	3	4	4	3	3	5	5	5	4	4	5	4	5	4	3	5	5	5	5	5	2	2
3	3	3	3	3	3	3	3	3	3	1	1	3	3	3	3	3	3	3	3	3	3	3	3	3	1	3	1	1	3	3	3	4	3	3	3	3	3	3	3	3	3	3	3	3	3	3	3	2	2
4	2	3	2	3	3	3	3	3	4	3	4	4	4	3	3	3	3	3	3	2	3	3	3	3	3	2	3	3	3	3	3	3	4	4	4	4	4	3	3	3	3	3	3	3	3	3	3	2	2
4	3	2	3	4	4	2	3	3	4	3	4	4	2	4	4	4	2	3	3	4	3	3	4	4	4	4	4	4	4	4	3	3	3	4	4	4	3	4	4	4	4	4	3	4	4	4	4	2	2
3	4	3	5	4	4	3	3	2	4	4	5	4	4	3	4	4	3	4	4	3	4	4	4	4	5	3	3	4	4	5	4	4	3	5	4	4	4	3	3	4	4	4	2	3	3	3	3	2	2
4	5	5	5	5	5	5	5	5	5	4	5	5	5	5	5	5	5	4	5	5	5	4	5	5	5	4	4	4	4	4	4	5	5	5	5	5	5	4	4	3	4	3	3	4	4	3	4	2	2
5	5	5	5	5	5	5	5	5	5	5	5	5	5	5	5	5	5	5	5	5	5	5	5	5	5	4	5	5	5	5	5	4	5	5	5	5	5	5	5	5	5	5	5	5	5	5	5	2	2
4	3	4	4	4	4	4	4	4	4	4	3	2	4	5	3	3	4	4	4	4	4	4	4	4	2	1	1	2	2	2	1	1	1	1	3	1	2	3	3	3	3	3	2	2	2	3	3	2	2
3	3	5	4	3	5	5	5	3	4	4	5	3	3	2	4	3	3	4	4	4	4	4	4	5	5	5	5	5	5	4	4	3	1	5	5	5	5	5	5	4	3	5	4	5	5	5	4	2	1
4	3	2	3	4	3	4	4	4	3	3	4	3	3	4	3	4	3	4	3	3	4	3	4	3	4	3	4	3	3	4	3	3	3	3	3	4	3	3	4	3	4	4	3	3	4	3	4	2	1
3	2	2	5	3	4	1	1	1	1	5	1	3	1	1	1	1	1	1	1	1	1	5	1	1	1	1	1	1	1	1	1	1	1	1	1	1	1	1	1	1	1	1	1	1	1	1	1	2	1
4	4	4	4	3	5	5	5	4	4	4	4	4	5	4	4	4	4	3	3	3	4	4	4	4	4	3	3	3	3	2	2	2	5	5	5	5	4	3	2	3	3	3	3	3	3	3	3	2	2
5	5	5	5	5	5	4	5	4	5	3	5	5	5	5	5	5	5	5	5	5	5	5	5	5	5	5	5	5	5	4	4	3	5	5	5	5	5	5	5	5	5	5	5	5	5	5	5	2	1
4	4	4	4	3	4	4	4	4	4	4	5	4	5	5	4	4	4	4	4	4	4	4	4	4	4	5	4	4	4	4	4	4	4	4	4	4	4	4	4	4	4	4	4	4	4	4	4	2	1
4	4	4	4	4	4	4	4	4	4	4	4	4	4	4	4	4	4	4	2	4	4	4	4	4	4	3	4	4	4	4	4	3	4	3	4	4	3	4	4	4	4	4	4	4	4	4	3	2	1
3	4	4	4	3	3	3	4	4	5	5	4	3	4	3	3	3	2	2	2	3	2	3	3	3	3	3	3	3	3	2	3	3	3	3	4	3	2	2	3	2	4	3	3	3	3	3	2	2	2
3	4	3	5	4	5	3	3	3	4	3	4	4	4	2	3	3	4	3	3	3	3	3	4	3	4	5	4	4	4	4	4	5	4	3	4	3	4	4	4	4	4	5	4	4	4	3	2	2	1
5	5	5	5	5	5	5	5	5	5	5	5	5	5	5	5	5	5	5	5	5	5	5	5	5	5	5	5	5	5	5	5	5	4	4	4	5	5	5	5	5	5	5	5	5	5	5	5	2	2
5	5	5	5	4	5	5	5	5	5	4	5	5	5	5	5	5	5	5	5	5	5	5	5	5	5	3	5	5	4	4	3	3	4	4	4	4	4	4	4	4	4	4	4	4	4	4	4	2	2
4	4	3	4	5	4	4	4	4	4	4	5	4	4	4	4	4	4	5	5	5	5	5	4	4	5	4	3	3	4	4	3	3	4	3	5	4	4	4	4	4	4	4	5	4	4	4	5	2	1
3	3	3	3	3	3	4	4	4	4	3	4	3	3	4	3	3	4	3	3	4	4	4	4	3	3	4	3	3	3	3	4	3	3	3	4	4	3	3	3	3	3	3	3	3	3	3	3	2	2
4	4	4	4	4	4	4	4	4	4	4	4	3	3	3	4	4	4	4	4	4	4	4	4	4	4	5	4	4	4	4	4	4	4	4	4	4	4	4	4	4	4	4	4	4	4	4	4	2	2
5	5	5	5	5	5	5	5	5	5	5	5	5	5	5	5	5	5	5	5	5	5	5	5	5	5	4	5	5	5	5	5	5	5	4	5	5	5	5	5	5	5	5	5	5	5	5	5	2	2
4	3	4	4	4	3	2	4	2	4	4	4	2	3	3	4	4	3	3	4	4	4	4	3	4	4	2	4	3	2	3	3	2	4	4	4	4	4	4	4	4	4	4	4	3	4	4	4	2	2
5	4	4	4	3	4	5	3	3	4	3	4	4	4	4	4	3	4	4	4	4	4	4	4	4	4	3	3	3	3	3	3	3	5	5	5	5	5	4	4	4	4	4	4	4	4	4	4	2	2
3	3	3	4	4	4	5	4	4	4	4	4	4	4	4	4	4	5	4	3	4	4	4	4	3	4	4	3	3	4	4	3	3	3	4	4	4	4	3	3	3	4	4	4	4	4	4	4	2	2
4	4	4	4	4	4	4	4	4	4	4	5	5	5	5	5	5	5	5	5	5	5	5	5	5	5	4	4	4	4	4	4	4	4	4	4	4	4	4	4	4	4	4	4	4	4	4	4	2	2
4	4	4	4	4	4	3	3	3	3	3	3	3	3	3	4	4	4	3	3	3	3	3	3	3	3	2	3	3	3	3	3	3	3	3	3	3	3	3	3	3	3	3	3	3	3	3	3	2	2
5	5	5	5	5	5	5	5	5	5	5	5	5	5	5	5	5	5	5	5	5	5	5	5	5	5	4	5	5	5	5	5	5	5	5	5	5	5	5	5	5	5	5	5	5	5	5	5	2	2
4	4	4	4	4	4	4	4	3	4	4	4	4	4	3	4	3	4	4	4	3	3	4	4	4	4	3	3	4	3	3	3	3	3	4	3	3	3	3	3	3	3	3	3	3	3	3	3	2	1
4	4	4	5	4	5	4	4	3	4	3	5	5	3	4	4	4	4	4	4	4	4	4	4	4	5	3	4	4	4	4	4	3	3	4	4	4	4	4	4	4	4	4	4	4	4	4	4	2	2
4	4	4	4	4	4	4	4	4	4	4	4	4	4	4	4	4	4	4	4	4	4	4	4	4	4	3	4	4	4	4	4	4	4	4	4	4	4	4	4	4	4	4	4	4	4	4	4	2	2
4	4	3	4	3	3	3	3	3	3	3	4	3	4	3	4	4	3	3	3	3	3	3	3	3	3	3	4	4	3	4	4	3	2	3	4	3	3	3	3	3	3	3	4	4	3	3	2	2	2
4	4	4	4	4	4	4	4	4	4	4	4	4	4	4	4	4	4	4	4	4	4	4	4	4	4	1	4	3	2	3	2	2	4	4	4	4	4	4	4	4	4	4	4	4	4	4	4	2	2
5	5	5	5	4	4	4	4	4	4	4	4	4	4	3	4	4	3	3	4	4	4	4	4	4	4	3	5	4	4	3	3	3	4	4	4	4	3	4	4	4	4	4	4	4	4	4	4	2	2
2	2	3	3	4	3	3	4	3	4	3	3	3	4	3	4	3	4	3	4	4	4	4	4	3	4	3	4	4	3	4	3	4	4	3	4	4	4	4	4	4	4	4	5	4	4	4	4	2	1
5	5	4	4	3	4	5	4	4	5	4	5	4	4	3	3	3	5	4	4	4	4	4	4	4	4	3	5	5	4	4	4	3	4	5	4	4	3	4	3	3	4	4	4	5	4	4	3	2	1
3	4	3	4	3	3	4	3	3	3	3	3	3	4	4	3	3	4	3	3	4	4	3	3	4	3	2	4	3	3	4	3	3	3	3	4	3	4	3	3	3	4	3	3	3	3	3	4	2	1
5	5	4	3	2	5	5	5	5	5	5	5	2	5	5	5	5	5	5	3	5	5	5	5	5	5	4	4	4	3	3	3	2	5	5	5	5	4	5	5	5	5	5	2	5	5	5	3	2	1
4	4	4	4	4	4	5	4	4	4	5	5	5	5	5	5	5	5	5	5	5	5	5	5	5	5	5	4	4	4	4	4	4	4	4	4	4	4	5	5	5	5	5	5	5	5	5	5	2	2
3	3	3	3	3	3	3	3	3	3	3	3	3	3	3	3	3	3	3	3	3	3	3	3	3	3	4	3	3	3	3	3	3	3	3	3	3	3	3	3	3	3	3	3	3	3	3	3	2	2
3	3	3	4	3	3	3	4	4	3	4	5	5	5	3	4	4	4	3	3	4	4	4	4	4	4	3	4	4	4	4	4	4	4	4	4	4	4	4	4	4	4	4	3	3	3	3	4	2	2
5	5	5	5	5	5	5	5	5	5	5	5	5	5	5	5	5	5	5	5	5	5	5	5	5	5	2	5	5	5	5	5	5	5	5	5	5	5	5	5	5	5	5	5	5	5	5	5	2	1
5	5	5	5	5	5	5	5	5	5	5	5	5	5	5	5	5	5	5	5	5	5	5	5	5	5	3	5	5	5	5	5	5	5	5	5	5	5	5	5	5	5	5	5	5	5	5	5	2	2
3	3	3	2	2	4	4	4	4	4	3	4	3	3	4	3	3	3	3	3	3	4	4	4	4	4	3	4	4	4	4	4	4	3	3	3	3	3	3	3	4	3	4	3	4	4	4	4	2	2
5	5	5	5	5	5	5	5	5	5	5	5	5	5	5	5	5	5	5	5	5	5	5	5	5	5	3	5	5	5	5	5	5	5	5	5	5	5	5	5	5	5	5	5	5	5	5	5	2	1
5	4	4	4	5	5	4	5	4	5	3	5	3	3	3	3	3	3	4	3	3	3	3	4	4	4	4	4	4	4	4	4	3	4	4	4	4	3	4	4	4	3	3	5	4	3	4	4	2	2
5	5	3	4	4	5	4	4	4	4	4	5	5	3	3	4	4	4	4	4	4	4	4	4	4	4	3	4	4	4	3	3	2	5	5	5	5	5	4	4	4	4	4	4	4	4	4	3	2	2
5	3	4	4	3	3	3	3	3	3	4	4	4	4	3	4	4	4	4	4	4	4	4	4	4	4	4	3	3	3	3	3	3	4	4	4	4	4	4	4	4	4	4	4	4	4	4	4	2	2
4	4	4	4	4	4	4	3	3	4	2	4	4	4	4	4	4	4	4	4	4	4	4	4	3	3	3	3	4	4	4	4	4	3	3	3	3	4	4	4	4	4	4	4	4	4	4	3	2	2
5	5	4	4	4	4	4	4	4	4	4	4	4	4	4	4	4	4	4	4	4	4	4	4	4	4	5	4	4	4	4	4	4	4	4	4	4	4	4	4	4	4	4	4	4	4	4	4	2	2
5	4	5	4	3	5	5	5	5	5	5	5	5	5	5	5	5	5	5	5	5	5	5	5	5	5	5	5	5	5	5	4	4	5	5	5	5	5	5	5	5	4	4	5	5	5	5	5	2	2
4	3	3	3	4	3	3	3	3	3	3	5	3	4	3	3	3	4	3	3	3	3	3	3	3	3	4	3	3	4	3	3	3	3	3	3	3	3	3	4	4	4	3	3	3	3	3	4	2	1
4	4	4	4	4	4	4	4	4	4	4	4	3	4	4	4	4	4	4	4	4	4	4	4	4	4	3	5	5	4	3	3	3	4	4	4	4	4	4	4	4	4	4	4	4	4	4	4	2	2
5	5	5	4	5	4	3	4	4	3	4	5	3	5	4	4	4	4	3	3	4	4	4	4	4	5	4	5	5	5	5	4	5	5	5	5	5	5	5	4	4	4	4	4	4	4	4	4	2	2
4	4	4	4	4	4	4	4	4	4	4	4	4	4	4	4	4	4	4	4	4	4	4	4	4	4	2	5	4	3	2	2	2	4	4	4	4	4	4	4	4	4	4	4	4	4	4	4	2	2
4	4	4	4	4	4	4	4	4	4	4	4	4	4	4	4	4	4	4	4	4	4	4	4	4	4	5	4	4	4	4	4	4	4	4	4	4	4	4	4	4	4	4	4	4	4	4	4	2	1
5	4	4	4	5	5	5	5	5	5	4	5	5	4	4	5	5	5	4	4	5	5	5	5	4	5	3	4	5	4	4	3	3	4	5	5	5	5	4	4	5	4	4	5	5	5	5	5	2	2
4	3	4	5	5	5	4	3	4	4	2	4	2	1	2	4	3	5	5	3	4	4	3	3	3	2	2	4	4	3	3	3	2	4	4	4	4	4	4	4	4	4	4	3	3	3	3	3	2	2
4	4	4	4	4	4	4	4	4	4	4	4	4	4	4	5	4	4	4	4	3	4	3	4	3	3	2	4	5	4	3	3	3	3	3	4	4	4	4	4	4	4	4	3	4	4	4	4	2	2
5	5	4	5	5	5	5	5	4	4	3	5	3	5	3	4	5	5	5	4	4	4	3	3	3	3	3	5	5	5	5	5	5	3	4	4	4	4	4	4	4	4	4	3	4	4	4	4	2	2
4	4	5	4	4	4	4	5	4	4	4	4	4	4	4	4	4	4	4	4	4	4	4	4	4	4	5	5	5	5	5	4	4	3	5	5	4	4	4	4	4	4	4	4	4	4	4	4	2	1
4	4	4	4	4	4	4	4	4	4	4	4	4	3	4	4	4	4	4	4	3	3	4	4	4	4	3	4	4	4	4	4	3	4	4	4	4	4	4	4	4	4	4	4	4	4	4	4	2	2
3	3	2	4	3	3	3	2	2	2	3	4	4	4	3	3	4	5	4	3	3	4	3	4	4	4	5	5	5	4	4	4	4	3	5	5	4	4	4	4	3	3	3	5	4	4	4	5	2	2
4	4	2	4	4	4	3	4	3	4	2	4	4	4	2	4	3	4	4	4	4	3	3	3	4	3	3	4	4	3	3	4	2	4	4	4	2	4	4	4	4	4	4	4	4	4	4	3	2	2
3	3	4	3	5	5	4	3	2	4	3	5	4	4	3	3	3	4	4	3	3	3	2	3	3	4	3	3	3	2	2	2	2	3	2	2	2	2	3	3	3	3	3	4	4	4	3	2	2	2
5	5	5	5	5	5	5	5	5	5	5	5	5	5	5	5	5	5	5	5	5	5	5	5	5	5	4	4	5	4	4	5	4	3	3	3	3	3	3	3	3	3	3	3	3	3	3	3	2	1
4	4	4	4	4	4	4	4	4	4	3	4	4	4	4	3	3	3	3	3	4	4	4	4	4	4	4	4	4	4	4	4	4	4	4	4	4	4	4	4	4	4	4	4	4	4	4	4	2	2
4	4	4	3	5	5	5	4	4	5	3	3	4	5	3	5	3	4	4	5	4	5	4	3	4	2	5	3	4	5	5	4	5	4	4	4	5	4	4	5	5	4	5	5	5	4	4	5	2	2
5	5	5	5	3	5	3	4	4	5	5	5	5	5	5	5	5	5	5	4	5	4	5	5	5	4	5	5	5	5	5	5	3	5	5	5	5	5	5	5	5	5	5	4	4	4	5	4	2	2
4	4	4	4	4	4	4	4	4	4	4	4	4	4	4	4	4	4	4	4	4	4	4	4	4	4	3	4	4	4	4	4	4	4	4	4	4	4	4	4	4	4	4	4	4	4	4	4	2	1
3	3	3	3	3	5	3	4	4	5	4	4	3	5	3	5	5	4	5	5	5	5	5	5	5	5	3	2	3	3	3	3	3	3	3	4	5	4	3	3	3	3	3	5	3	3	4	2	2	1
3	4	4	4	4	4	4	4	4	4	3	3	3	3	3	3	4	3	3	3	3	4	3	4	3	4	3	2	2	2	2	3	2	2	4	4	4	4	3	3	3	3	3	3	3	3	2	3	2	1
4	2	3	3	3	4	4	3	3	3	3	4	4	3	3	4	3	4	4	3	3	4	4	4	4	4	3	3	4	3	3	3	3	3	4	4	3	3	4	3	3	3	3	3	3	3	3	3	2	2
3	5	4	5	5	5	3	4	1	5	3	4	3	4	5	4	4	2	2	2	2	2	2	4	3	3	3	4	4	3	2	4	2	3	2	2	2	2	3	3	3	3	3	5	2	3	3	3	2	2
4	4	4	3	4	4	4	4	4	4	4	4	4	4	4	3	4	4	3	4	3	4	3	3	3	3	2	4	4	3	3	3	3	3	3	3	3	3	3	3	3	3	3	4	3	3	3	3	2	2
4	4	3	3	3	5	3	4	4	4	4	4	4	4	4	4	4	3	4	3	4	4	4	4	3	4	4	4	3	3	3	4	4	4	4	4	4	4	4	4	3	4	4	4	4	4	3	4	2	2
3	4	4	4	4	4	4	4	4	4	4	4	4	4	4	4	3	3	3	3	4	4	4	4	4	4	4	4	3	3	3	3	3	4	4	4	4	4	4	4	4	4	4	4	4	4	4	4	2	2
4	3	5	3	4	4	5	4	3	5	3	5	4	4	4	5	5	5	5	4	5	5	5	4	5	3	3	5	5	4	4	4	5	4	2	4	5	4	4	5	4	3	4	4	4	5	3	4	2	2
3	3	4	4	5	5	4	3	1	3	3	5	3	3	1	4	4	3	3	1	5	4	4	4	4	3	3	4	4	5	3	4	2	2	5	3	3	3	4	5	3	3	5	1	5	3	3	3	2	1
5	5	5	4	4	4	4	4	4	4	5	5	5	4	4	4	4	4	4	4	5	5	5	5	4	5	3	5	5	5	4	4	4	5	5	5	5	5	5	4	4	4	4	4	4	4	4	4	2	2
4	2	3	4	5	5	5	4	4	5	5	5	4	5	5	5	5	5	5	5	5	5	5	5	5	5	4	4	4	4	4	4	4	4	4	4	4	4	5	5	5	4	5	4	3	4	4	4	2	2
3	3	3	3	3	3	3	3	3	3	3	3	3	3	3	3	3	3	3	3	3	3	3	3	3	3	1	3	3	3	3	3	3	3	3	3	3	3	3	3	3	3	3	3	3	3	3	3	2	1
3	3	2	2	2	3	3	3	3	3	3	3	3	3	3	3	3	3	3	3	3	3	3	3	3	3	2	3	3	3	3	3	3	3	3	3	3	3	3	3	3	3	3	3	3	3	3	3	2	1
2	3	2	3	2	3	2	3	2	3	2	3	2	3	2	3	2	3	2	3	2	3	2	3	2	3	2	3	3	3	3	3	3	3	3	3	3	3	3	3	3	3	3	3	3	3	3	3	2	2
[truncated: 4 more columns]
